# Supplementary material for: 2-[(E)-Meth­oxy­imino]-2-{2-[(2-methyl­phen­oxy)meth­yl]phen­yl}ethanoic acid
Source: Acta Crystallogr Sect E Struct Rep Online. 2012 Jul 10;68(Pt 8):o2425. doi: 10.1107/S1600536812030711 (PMC3414343; doi:10.1107/S1600536812030711)
Supplement: Supplementary file 1 [file e-68-o2425-sup1.cif]

##############################################################################
#                                                                            #
# This CIF contains the data in a paper accepted for publication in          #
# Acta Crystallographica Section E. It conforms to the requirements of       #
# Notes for Authors for Acta Crystallographica Section E, and has been       #
# peer reviewed under the auspices of the IUCr Commission on Journals.       #
#                                                                            #
# Full details of the Crystallographic Information File format               #
# are given in the paper "The Crystallographic Information File (CIF):       #
# a New Standard Archive File for Crystallography" by S. R. Hall, F. H.      #
# Allen and I. D. Brown [Acta Cryst. (1991), A47, 655-685].                  #
#                                                                            #
# The current version of the core CIF dictionary is obtainable from          #
# ftp://ftp.iucr.org/pub/cif_core.dic.                                       #
#                                                                            #
# Software is freely available for graphical display of the structure(s)     #
# in this CIF. For information consult the CIF software page                 #
# http://www.iucr.org/resources/cif/software.                                #
#                                                                            #
# This file may be used for bona fide research purposes within the           #
# scientific community so long as proper attribution is given to the journal # 
# article from which it was obtained.                                        #
#                                                                            #
##############################################################################
data_I
_audit_creation_method     SHELXL-97
_chemical_name_systematic
;
2-[(<i>E</i>)-Methoxyimino]-2-{2-[(2-methylphenoxy)methyl]phenyl}ethanoic acid
;
_chemical_name_common     ?
_chemical_formula_moiety     'C17 H17 N O4'
_chemical_formula_sum     'C17 H17 N O4'
_chemical_formula_iupac     'C17 H17 N O4'
_chemical_formula_weight     299.32
_chemical_melting_point     ?
_symmetry_cell_setting     triclinic
_symmetry_space_group_name_H-M     'P -1'
_symmetry_space_group_name_HALL     '-P 1'
loop_
    _symmetry_equiv_pos_as_xyz
    'x, y, z'
    '-x, -y, -z'
_cell_length_a     7.8993(3)
_cell_length_b     8.5720(3)
_cell_length_c     12.6080(5)
_cell_angle_alpha     88.013(3)
_cell_angle_beta     82.270(3)
_cell_angle_gamma     65.717(4)
_cell_volume     770.92(5)
_cell_formula_units_Z     2
_cell_measurement_reflns_used     8697
_cell_measurement_theta_min     4.0341
_cell_measurement_theta_max     29.0435
_cell_measurement_temperature     293(2)
_exptl_crystal_description     block
_exptl_crystal_colour     colourless
_exptl_crystal_size_max     0.3
_exptl_crystal_size_mid     0.2
_exptl_crystal_size_min     0.1
_exptl_crystal_density_diffrn     1.289
_exptl_crystal_density_meas     ?
_exptl_crystal_density_method     'not measured'
_exptl_crystal_F_000     316
_exptl_absorpt_coefficient_mu     0.092
_exptl_absorpt_correction_type     multi-scan
_exptl_absorpt_process_details     '(CrysAlis PRO; Oxford Diffraction, 2010)'
_exptl_absorpt_correction_T_min     0.947
_exptl_absorpt_correction_T_max     1.000
_exptl_special_details
;
<i>CrysAlis PRO</i>, Oxford Diffraction Ltd., Version 1.171.34.40 (release
27--08-2010 CrysAlis171. NET) (compiled Aug 27 2010,11:50:40) Empirical
absorption correction using spherical harmonics, implemented in SCALE3 ABSPACK
scaling algorithm.
;
_diffrn_ambient_temperature     293(2)
_diffrn_radiation_type     MoK\a
_diffrn_radiation_wavelength     0.71073
_diffrn_radiation_source     'fine-focus sealed tube'
_diffrn_radiation_monochromator     graphite
_diffrn_measurement_device_type     'Oxford Diffraction Xcalibur Sapphire3'
_diffrn_measurement_method     'omega scan'
_diffrn_detector_area_resol_mean     16.1049
_diffrn_reflns_number     18021
_diffrn_reflns_av_R_equivalents     0.0314
_diffrn_reflns_av_sigmaI/netI     0.0192
_diffrn_reflns_theta_min     4.04
_diffrn_reflns_theta_max     26.00
_diffrn_reflns_theta_full     26.00
_diffrn_measured_fraction_theta_max     0.996
_diffrn_measured_fraction_theta_full     0.996
_diffrn_reflns_limit_h_min     -9
_diffrn_reflns_limit_h_max     9
_diffrn_reflns_limit_k_min     -10
_diffrn_reflns_limit_k_max     10
_diffrn_reflns_limit_l_min     -15
_diffrn_reflns_limit_l_max     15
_diffrn_standards_number     0
_diffrn_standards_interval_count     0
_diffrn_standards_interval_time     0
_diffrn_standards_decay_%     .
_refine_special_details
;
Refinement of <i>F</i>^2^ against ALL reflections. The weighted <i>R</i>-factor
<i>wR</i> and goodness of fit <i>S</i> are based on <i>F</i>^2^, conventional
<i>R</i>-factors <i>R</i> are based on <i>F</i>, with <i>F</i> set to zero for
negative <i>F</i>^2^. The threshold expression of <i>F</i>^2^ >
\s(<i>F</i>^2^) is used only for calculating <i>R</i>-factors(gt) <i>etc</i>.
and is not relevant to the choice of reflections for refinement.
<i>R</i>-factors based on <i>F</i>^2^ are statistically about twice as large
as those based on <i>F</i>, and <i>R</i>- factors based on ALL data will be
even larger.
;
_reflns_number_total     3016
_reflns_number_gt     2446
_reflns_threshold_expression     I>2\s(I)
_refine_ls_structure_factor_coef     Fsqd
_refine_ls_matrix_type     full
_refine_ls_R_factor_all     0.0481
_refine_ls_R_factor_gt     0.0370
_refine_ls_wR_factor_gt     0.0950
_refine_ls_wR_factor_ref     0.1032
_refine_ls_goodness_of_fit_ref     1.050
_refine_ls_restrained_S_all     1.050
_refine_ls_number_reflns     3016
_refine_ls_number_parameters     202
_refine_ls_number_restraints     0
_refine_ls_hydrogen_treatment     constr
_refine_ls_weighting_scheme     calc
_refine_ls_weighting_details
         'calc w=1/[\s^2^(Fo^2^)+(0.0464P)^2^+0.1581P] where P=(Fo^2^+2Fc^2^)/3'
_atom_sites_solution_hydrogens     geom
_atom_sites_solution_primary     direct
_atom_sites_solution_secondary     difmap
_refine_ls_shift/su_max     0.001
_refine_ls_shift/su_mean     0.000
_refine_diff_density_max     0.210
_refine_diff_density_min     -0.142
_refine_ls_extinction_method     'SHELXL97 (Sheldrick, 2008)'
_refine_ls_extinction_coef     0.129(7)
_refine_ls_extinction_expression
                                  'Fc^*^=kFc[1+0.001xFc^2^\l^3^/sin(2\q)]^-1/4^'
loop_
    _atom_type_symbol
    _atom_type_description
    _atom_type_scat_dispersion_real
    _atom_type_scat_dispersion_imag
    _atom_type_scat_source
    'C' 'C' 0.0033 0.0016
                         'International Tables Vol C Tables 4.2.6.8 and 6.1.1.4'
    'H' 'H' 0.0000 0.0000
                         'International Tables Vol C Tables 4.2.6.8 and 6.1.1.4'
    'N' 'N' 0.0061 0.0033
                         'International Tables Vol C Tables 4.2.6.8 and 6.1.1.4'
    'O' 'O' 0.0106 0.0060
                         'International Tables Vol C Tables 4.2.6.8 and 6.1.1.4'
_computing_data_collection     'CrysAlis PRO  (Oxford Diffraction, 2010)'
_computing_cell_refinement     'CrysAlis PRO  (Oxford Diffraction, 2010)'
_computing_data_reduction     'CrysAlis PRO  (Oxford Diffraction, 2010)'
_computing_structure_solution     'SHELXS97 (Sheldrick, 2008)'
_computing_structure_refinement     'SHELXL97 (Sheldrick, 2008)'
_computing_molecular_graphics     'ORTEP-3 (Farrugia, 1997)'
_computing_publication_material     'PLATON (Spek, 2009)'
loop_
    _atom_site_type_symbol
    _atom_site_label
    _atom_site_fract_x
    _atom_site_fract_y
    _atom_site_fract_z
    _atom_site_U_iso_or_equiv
    _atom_site_adp_type
    _atom_site_calc_flag
    _atom_site_refinement_flags
    _atom_site_occupancy
    _atom_site_symmetry_multiplicity
    _atom_site_disorder_assembly
    _atom_site_disorder_group
    N N1 -0.04205(15) 0.76501(15) 0.14263(9) 0.0411(3) Uani d . 1 1 . .
    O O1 0.26565(15) 0.52466(14) 0.04947(10) 0.0627(4) Uani d . 1 1 . .
    H H1 0.3655 0.4611 0.0157 0.094 Uiso calc R 1 1 . .
    O O2 0.41631(14) 0.69280(13) 0.05567(9) 0.0545(3) Uani d . 1 1 . .
    O O3 -0.19671(13) 0.89490(14) 0.19809(9) 0.0537(3) Uani d . 1 1 . .
    O O4 0.29418(13) 0.65865(12) 0.32961(7) 0.0470(3) Uani d . 1 1 . .
    C C1 0.10574(17) 0.79233(16) 0.14043(10) 0.0343(3) Uani d . 1 1 . .
    C C2 0.27728(18) 0.66279(17) 0.07790(11) 0.0389(3) Uani d . 1 1 . .
    C C3 -0.3626(2) 0.8742(3) 0.18052(16) 0.0714(5) Uani d . 1 1 . .
    H H3A -0.3753 0.8841 0.1056 0.107 Uiso calc R 1 1 . .
    H H3B -0.4704 0.9612 0.2203 0.107 Uiso calc R 1 1 . .
    H H3C -0.3529 0.7634 0.2039 0.107 Uiso calc R 1 1 . .
    C C4 0.11852(16) 0.94464(16) 0.18597(10) 0.0343(3) Uani d . 1 1 . .
    C C5 0.1139(2) 1.07741(19) 0.11881(13) 0.0481(4) Uani d . 1 1 . .
    H H5 0.1053 1.0687 0.0466 0.058 Uiso calc R 1 1 . .
    C C6 0.1217(2) 1.2226(2) 0.15794(16) 0.0593(5) Uani d . 1 1 . .
    H H6 0.1148 1.3126 0.1128 0.071 Uiso calc R 1 1 . .
    C C7 0.1399(2) 1.2330(2) 0.26406(16) 0.0589(5) Uani d . 1 1 . .
    H H7 0.1464 1.3299 0.2908 0.071 Uiso calc R 1 1 . .
    C C8 0.14853(19) 1.10001(19) 0.33090(13) 0.0489(4) Uani d . 1 1 . .
    H H8 0.1627 1.1077 0.4023 0.059 Uiso calc R 1 1 . .
    C C9 0.13653(16) 0.95487(16) 0.29377(11) 0.0364(3) Uani d . 1 1 . .
    C C10 0.14079(19) 0.81417(17) 0.36887(11) 0.0418(3) Uani d . 1 1 . .
    H H10A 0.1558 0.8422 0.4399 0.050 Uiso calc R 1 1 . .
    H H10B 0.0240 0.8006 0.3734 0.050 Uiso calc R 1 1 . .
    C C11 0.33196(19) 0.51830(17) 0.39422(11) 0.0400(3) Uani d . 1 1 . .
    C C12 0.4895(2) 0.37100(18) 0.35617(12) 0.0447(3) Uani d . 1 1 . .
    C C13 0.5341(2) 0.22787(19) 0.41993(14) 0.0551(4) Uani d . 1 1 . .
    H H13 0.6382 0.1285 0.3965 0.066 Uiso calc R 1 1 . .
    C C14 0.4296(3) 0.2281(2) 0.51667(15) 0.0596(4) Uani d . 1 1 . .
    H H14 0.4637 0.1305 0.5579 0.072 Uiso calc R 1 1 . .
    C C15 0.2752(2) 0.3729(2) 0.55158(14) 0.0568(4) Uani d . 1 1 . .
    H H15 0.2033 0.3736 0.6165 0.068 Uiso calc R 1 1 . .
    C C16 0.2255(2) 0.5189(2) 0.49049(12) 0.0486(4) Uani d . 1 1 . .
    H H16 0.1205 0.6172 0.5144 0.058 Uiso calc R 1 1 . .
    C C17 0.6052(2) 0.3689(2) 0.25175(15) 0.0647(5) Uani d . 1 1 . .
    H H17A 0.7198 0.2672 0.2458 0.097 Uiso calc R 1 1 . .
    H H17B 0.6334 0.4679 0.2484 0.097 Uiso calc R 1 1 . .
    H H17C 0.5369 0.3702 0.1940 0.097 Uiso calc R 1 1 . .
loop_
    _atom_site_aniso_label
    _atom_site_aniso_U_11
    _atom_site_aniso_U_22
    _atom_site_aniso_U_33
    _atom_site_aniso_U_12
    _atom_site_aniso_U_13
    _atom_site_aniso_U_23
    N1 0.0358(6) 0.0487(7) 0.0405(6) -0.0196(5) -0.0022(5) -0.0041(5)
    O1 0.0494(6) 0.0518(6) 0.0893(9) -0.0285(5) 0.0166(6) -0.0286(6)
    O2 0.0408(6) 0.0539(6) 0.0715(7) -0.0260(5) 0.0106(5) -0.0200(5)
    O3 0.0315(5) 0.0610(7) 0.0665(7) -0.0183(5) 0.0021(5) -0.0155(5)
    O4 0.0466(6) 0.0382(5) 0.0395(5) -0.0021(4) -0.0011(4) 0.0007(4)
    C1 0.0342(7) 0.0385(7) 0.0324(6) -0.0170(6) -0.0055(5) 0.0023(5)
    C2 0.0377(7) 0.0420(7) 0.0407(7) -0.0207(6) -0.0020(6) -0.0044(6)
    C3 0.0362(8) 0.0977(14) 0.0844(13) -0.0323(9) -0.0035(8) -0.0062(11)
    C4 0.0262(6) 0.0339(7) 0.0411(7) -0.0112(5) -0.0026(5) -0.0007(5)
    C5 0.0460(8) 0.0499(8) 0.0516(9) -0.0235(7) -0.0062(6) 0.0095(7)
    C6 0.0512(9) 0.0417(8) 0.0876(13) -0.0241(7) -0.0038(9) 0.0121(8)
    C7 0.0440(8) 0.0402(8) 0.0953(14) -0.0206(7) -0.0037(8) -0.0142(8)
    C8 0.0375(7) 0.0466(8) 0.0590(9) -0.0127(6) -0.0045(6) -0.0178(7)
    C9 0.0252(6) 0.0352(7) 0.0426(7) -0.0063(5) -0.0023(5) -0.0067(5)
    C10 0.0391(7) 0.0404(7) 0.0357(7) -0.0061(6) -0.0033(6) -0.0044(6)
    C11 0.0402(7) 0.0380(7) 0.0421(8) -0.0139(6) -0.0136(6) 0.0015(6)
    C12 0.0412(7) 0.0398(7) 0.0526(8) -0.0133(6) -0.0149(6) -0.0030(6)
    C13 0.0567(9) 0.0359(8) 0.0712(11) -0.0129(7) -0.0236(8) -0.0008(7)
    C14 0.0768(12) 0.0452(9) 0.0666(11) -0.0306(9) -0.0266(9) 0.0139(8)
    C15 0.0678(11) 0.0583(10) 0.0534(9) -0.0341(9) -0.0124(8) 0.0092(8)
    C16 0.0478(8) 0.0471(8) 0.0485(9) -0.0165(7) -0.0082(7) 0.0018(7)
    C17 0.0535(10) 0.0515(10) 0.0675(11) -0.0022(8) 0.0010(8) -0.0043(8)
_geom_special_details
;
All e.s.d.'s (except the e.s.d. in the dihedral angle between two l.s. planes)
are estimated using the full covariance matrix. The cell e.s.d.'s are taken
into account individually in the estimation of e.s.d.'s in distances, angles
and torsion angles; correlations between e.s.d.'s in cell parameters are only
used when they are defined by crystal symmetry. An approximate (isotropic)
treatment of cell e.s.d.'s is used for estimating e.s.d.'s involving l.s.
planes.
;
loop_
    _geom_bond_atom_site_label_1
    _geom_bond_atom_site_label_2
    _geom_bond_site_symmetry_2
    _geom_bond_distance
    _geom_bond_publ_flag
    N1 C1 . 1.2784(16) ?
    N1 O3 . 1.3880(14) ?
    O1 C2 . 1.2910(16) ?
    O1 H1 . 0.8200 ?
    O2 C2 . 1.2228(16) ?
    O3 C3 . 1.4391(18) ?
    O4 C11 . 1.3791(16) ?
    O4 C10 . 1.4305(15) ?
    C1 C4 . 1.4901(17) ?
    C1 C2 . 1.4921(18) ?
    C3 H3A . 0.9600 ?
    C3 H3B . 0.9600 ?
    C3 H3C . 0.9600 ?
    C4 C5 . 1.3859(19) ?
    C4 C9 . 1.3948(18) ?
    C5 C6 . 1.383(2) ?
    C5 H5 . 0.9300 ?
    C6 C7 . 1.374(3) ?
    C6 H6 . 0.9300 ?
    C7 C8 . 1.378(2) ?
    C7 H7 . 0.9300 ?
    C8 C9 . 1.3875(19) ?
    C8 H8 . 0.9300 ?
    C9 C10 . 1.4994(19) ?
    C10 H10A . 0.9700 ?
    C10 H10B . 0.9700 ?
    C11 C16 . 1.379(2) ?
    C11 C12 . 1.4006(19) ?
    C12 C13 . 1.388(2) ?
    C12 C17 . 1.495(2) ?
    C13 C14 . 1.378(2) ?
    C13 H13 . 0.9300 ?
    C14 C15 . 1.368(2) ?
    C14 H14 . 0.9300 ?
    C15 C16 . 1.387(2) ?
    C15 H15 . 0.9300 ?
    C16 H16 . 0.9300 ?
    C17 H17A . 0.9600 ?
    C17 H17B . 0.9600 ?
    C17 H17C . 0.9600 ?
loop_
    _geom_angle_atom_site_label_1
    _geom_angle_atom_site_label_2
    _geom_angle_atom_site_label_3
    _geom_angle_site_symmetry_1
    _geom_angle_site_symmetry_3
    _geom_angle
    _geom_angle_publ_flag
    C1 N1 O3 . . 111.46(11) ?
    C2 O1 H1 . . 109.5 ?
    N1 O3 C3 . . 108.63(11) ?
    C11 O4 C10 . . 116.98(10) ?
    N1 C1 C4 . . 126.66(12) ?
    N1 C1 C2 . . 115.03(11) ?
    C4 C1 C2 . . 118.13(10) ?
    O2 C2 O1 . . 124.35(12) ?
    O2 C2 C1 . . 119.61(11) ?
    O1 C2 C1 . . 116.04(11) ?
    O3 C3 H3A . . 109.5 ?
    O3 C3 H3B . . 109.5 ?
    H3A C3 H3B . . 109.5 ?
    O3 C3 H3C . . 109.5 ?
    H3A C3 H3C . . 109.5 ?
    H3B C3 H3C . . 109.5 ?
    C5 C4 C9 . . 119.87(12) ?
    C5 C4 C1 . . 118.75(12) ?
    C9 C4 C1 . . 121.37(11) ?
    C6 C5 C4 . . 120.78(15) ?
    C6 C5 H5 . . 119.6 ?
    C4 C5 H5 . . 119.6 ?
    C7 C6 C5 . . 119.48(15) ?
    C7 C6 H6 . . 120.3 ?
    C5 C6 H6 . . 120.3 ?
    C6 C7 C8 . . 120.08(14) ?
    C6 C7 H7 . . 120.0 ?
    C8 C7 H7 . . 120.0 ?
    C7 C8 C9 . . 121.32(15) ?
    C7 C8 H8 . . 119.3 ?
    C9 C8 H8 . . 119.3 ?
    C8 C9 C4 . . 118.43(13) ?
    C8 C9 C10 . . 120.26(13) ?
    C4 C9 C10 . . 121.31(11) ?
    O4 C10 C9 . . 108.75(10) ?
    O4 C10 H10A . . 109.9 ?
    C9 C10 H10A . . 109.9 ?
    O4 C10 H10B . . 109.9 ?
    C9 C10 H10B . . 109.9 ?
    H10A C10 H10B . . 108.3 ?
    O4 C11 C16 . . 123.67(12) ?
    O4 C11 C12 . . 115.46(12) ?
    C16 C11 C12 . . 120.87(13) ?
    C13 C12 C11 . . 117.19(14) ?
    C13 C12 C17 . . 121.54(14) ?
    C11 C12 C17 . . 121.27(13) ?
    C14 C13 C12 . . 122.24(15) ?
    C14 C13 H13 . . 118.9 ?
    C12 C13 H13 . . 118.9 ?
    C15 C14 C13 . . 119.49(15) ?
    C15 C14 H14 . . 120.3 ?
    C13 C14 H14 . . 120.3 ?
    C14 C15 C16 . . 120.20(16) ?
    C14 C15 H15 . . 119.9 ?
    C16 C15 H15 . . 119.9 ?
    C11 C16 C15 . . 120.01(14) ?
    C11 C16 H16 . . 120.0 ?
    C15 C16 H16 . . 120.0 ?
    C12 C17 H17A . . 109.5 ?
    C12 C17 H17B . . 109.5 ?
    H17A C17 H17B . . 109.5 ?
    C12 C17 H17C . . 109.5 ?
    H17A C17 H17C . . 109.5 ?
    H17B C17 H17C . . 109.5 ?
loop_
    _geom_torsion_atom_site_label_1
    _geom_torsion_atom_site_label_2
    _geom_torsion_atom_site_label_3
    _geom_torsion_atom_site_label_4
    _geom_torsion_site_symmetry_1
    _geom_torsion_site_symmetry_2
    _geom_torsion_site_symmetry_3
    _geom_torsion_site_symmetry_4
    _geom_torsion
    _geom_torsion_publ_flag
    C1 N1 O3 C3 . . . . 169.20(13) ?
    O3 N1 C1 C4 . . . . -2.39(18) ?
    O3 N1 C1 C2 . . . . -177.26(11) ?
    N1 C1 C2 O2 . . . . 167.44(13) ?
    C4 C1 C2 O2 . . . . -7.90(19) ?
    N1 C1 C2 O1 . . . . -11.62(19) ?
    C4 C1 C2 O1 . . . . 173.04(12) ?
    N1 C1 C4 C5 . . . . -96.47(16) ?
    C2 C1 C4 C5 . . . . 78.27(16) ?
    N1 C1 C4 C9 . . . . 84.09(17) ?
    C2 C1 C4 C9 . . . . -101.17(14) ?
    C9 C4 C5 C6 . . . . -1.8(2) ?
    C1 C4 C5 C6 . . . . 178.77(13) ?
    C4 C5 C6 C7 . . . . 1.9(2) ?
    C5 C6 C7 C8 . . . . -0.6(2) ?
    C6 C7 C8 C9 . . . . -0.9(2) ?
    C7 C8 C9 C4 . . . . 1.1(2) ?
    C7 C8 C9 C10 . . . . -178.26(13) ?
    C5 C4 C9 C8 . . . . 0.29(18) ?
    C1 C4 C9 C8 . . . . 179.72(11) ?
    C5 C4 C9 C10 . . . . 179.60(12) ?
    C1 C4 C9 C10 . . . . -0.97(18) ?
    C11 O4 C10 C9 . . . . 173.59(11) ?
    C8 C9 C10 O4 . . . . -121.94(13) ?
    C4 C9 C10 O4 . . . . 58.76(15) ?
    C10 O4 C11 C16 . . . . 3.11(19) ?
    C10 O4 C11 C12 . . . . -176.49(11) ?
    O4 C11 C12 C13 . . . . 178.86(12) ?
    C16 C11 C12 C13 . . . . -0.8(2) ?
    O4 C11 C12 C17 . . . . -0.6(2) ?
    C16 C11 C12 C17 . . . . 179.77(14) ?
    C11 C12 C13 C14 . . . . 0.1(2) ?
    C17 C12 C13 C14 . . . . 179.57(15) ?
    C12 C13 C14 C15 . . . . 0.6(2) ?
    C13 C14 C15 C16 . . . . -0.6(2) ?
    O4 C11 C16 C15 . . . . -178.85(13) ?
    C12 C11 C16 C15 . . . . 0.7(2) ?
    C14 C15 C16 C11 . . . . 0.0(2) ?
loop_
    _geom_hbond_atom_site_label_D
    _geom_hbond_atom_site_label_H
    _geom_hbond_atom_site_label_A
    _geom_hbond_site_symmetry_A
    _geom_hbond_distance_DH
    _geom_hbond_distance_HA
    _geom_hbond_distance_DA
    _geom_hbond_angle_DHA
    _geom_hbond_publ_flag
    O1 H1 O2 2_665 0.82 1.82 2.640(2) 176 yes
_iucr_refine_instructions_details
;
TITL NRL4A in P-1
CELL  0.71073   7.8993   8.5720  12.6080   88.013   82.270   65.717
ZERR     2.00   0.0003   0.0003   0.0005    0.003    0.003    0.004
LATT   1
SFAC  C    H    N    O
UNIT  34   34   2    8
MERG   2
OMIT    -3.00  52.00
FMAP   2
PLAN    5
ACTA
BOND   $H
CONF
LIST   4
L.S.   5
WGHT    0.046400    0.158100
EXTI    0.129483
FVAR      14.78743
N1    3   -0.042054    0.765009    0.142634    11.00000    0.03579    0.04867 =
         0.04053   -0.00413   -0.00218   -0.01957
O1    4    0.265654    0.524656    0.049470    11.00000    0.04941    0.05176 =
         0.08926   -0.02860    0.01665   -0.02845
AFIX  83
H1    2    0.365505    0.461134    0.015700    11.00000   -1.50000
AFIX   0
O2    4    0.416307    0.692798    0.055674    11.00000    0.04085    0.05393 =
         0.07150   -0.02001    0.01063   -0.02601
O3    4   -0.196712    0.894901    0.198086    11.00000    0.03154    0.06100 =
         0.06652   -0.01549    0.00207   -0.01832
O4    4    0.294185    0.658645    0.329607    11.00000    0.04656    0.03817 =
         0.03952    0.00074   -0.00111   -0.00205
C1    1    0.105745    0.792325    0.140430    11.00000    0.03418    0.03853 =
         0.03235    0.00230   -0.00550   -0.01696
C2    1    0.277280    0.662790    0.077896    11.00000    0.03766    0.04199 =
         0.04073   -0.00437   -0.00199   -0.02067
C3    1   -0.362633    0.874166    0.180522    11.00000    0.03617    0.09770 =
         0.08442   -0.00622   -0.00347   -0.03229
AFIX 137
H3A   2   -0.375271    0.884148    0.105630    11.00000   -1.50000
H3B   2   -0.470408    0.961160    0.220328    11.00000   -1.50000
H3C   2   -0.352908    0.763357    0.203892    11.00000   -1.50000
AFIX   0
C4    1    0.118516    0.944639    0.185973    11.00000    0.02617    0.03394 =
         0.04111   -0.00069   -0.00258   -0.01121
C5    1    0.113865    1.077408    0.118811    11.00000    0.04599    0.04993 =
         0.05157    0.00945   -0.00619   -0.02355
AFIX  43
H5    2    0.105347    1.068709    0.046574    11.00000   -1.20000
AFIX   0
C6    1    0.121740    1.222631    0.157938    11.00000    0.05120    0.04167 =
         0.08756    0.01213   -0.00381   -0.02415
AFIX  43
H6    2    0.114784    1.312614    0.112804    11.00000   -1.20000
AFIX   0
C7    1    0.139928    1.232983    0.264055    11.00000    0.04395    0.04023 =
         0.09531   -0.01418   -0.00367   -0.02055
AFIX  43
H7    2    0.146437    1.329850    0.290789    11.00000   -1.20000
AFIX   0
C8    1    0.148533    1.100005    0.330895    11.00000    0.03752    0.04661 =
         0.05899   -0.01782   -0.00455   -0.01267
AFIX  43
H8    2    0.162671    1.107698    0.402316    11.00000   -1.20000
AFIX   0
C9    1    0.136527    0.954873    0.293769    11.00000    0.02518    0.03519 =
         0.04261   -0.00667   -0.00234   -0.00631
C10   1    0.140794    0.814173    0.368868    11.00000    0.03909    0.04040 =
         0.03569   -0.00439   -0.00332   -0.00612
AFIX  23
H10A  2    0.155779    0.842247    0.439902    11.00000   -1.20000
H10B  2    0.024037    0.800613    0.373428    11.00000   -1.20000
AFIX   0
C11   1    0.331960    0.518305    0.394216    11.00000    0.04015    0.03800 =
         0.04210    0.00152   -0.01360   -0.01389
C12   1    0.489454    0.371004    0.356173    11.00000    0.04124    0.03981 =
         0.05257   -0.00296   -0.01488   -0.01329
C13   1    0.534113    0.227874    0.419929    11.00000    0.05675    0.03594 =
         0.07116   -0.00085   -0.02361   -0.01286
AFIX  43
H13   2    0.638158    0.128460    0.396525    11.00000   -1.20000
AFIX   0
C14   1    0.429556    0.228106    0.516670    11.00000    0.07681    0.04524 =
         0.06661    0.01387   -0.02665   -0.03063
AFIX  43
H14   2    0.463680    0.130529    0.557923    11.00000   -1.20000
AFIX   0
C15   1    0.275183    0.372940    0.551581    11.00000    0.06779    0.05830 =
         0.05336    0.00916   -0.01240   -0.03410
AFIX  43
H15   2    0.203291    0.373551    0.616480    11.00000   -1.20000
AFIX   0
C16   1    0.225536    0.518887    0.490494    11.00000    0.04778    0.04714 =
         0.04854    0.00177   -0.00823   -0.01652
AFIX  43
H16   2    0.120473    0.617173    0.514443    11.00000   -1.20000
AFIX   0
C17   1    0.605243    0.368897    0.251752    11.00000    0.05351    0.05148 =
         0.06753   -0.00429    0.00097   -0.00219
AFIX 137
H17A  2    0.719788    0.267221    0.245775    11.00000   -1.50000
H17B  2    0.633440    0.467871    0.248389    11.00000   -1.50000
H17C  2    0.536864    0.370245    0.194027    11.00000   -1.50000
HKLF    4
END
;
data_global
_journal_date_recd_electronic     2012-07-03
_journal_date_accepted     2012-07-05
_journal_name_full     'Acta Crystallographica, Section E'
_journal_year     2012
_journal_volume     68
_journal_issue      8
_journal_page_first     o2425
_journal_page_last     o2425
_journal_paper_category     QO
_journal_paper_doi     10.1107/S1600536812030711
_journal_coeditor_code     GK2509
_publ_contact_author_name     'Rajni Kant'
_publ_contact_author_address
;
Post-Graduate Department of Physics & Electronics,
University of Jammu,
Jammu Tawi 180 006,
India
;
_publ_contact_author_email     'rkvk.paper11@gmail.com'
_publ_contact_author_fax     '+911912432051'
_publ_contact_author_phone     '+919419194375'
_publ_section_title
;
2-[(<i>E</i>)-Methoxyimino]-2-{2-[(2-methylphenoxy)methyl]phenyl}ethanoic acid
;
loop_
    _publ_author_name
    _publ_author_footnote
    _publ_author_address
    'Rajni Kant' .
;
X-ray Crystallography Laboratory,
Post-Graduate Department of Physics and Electronics,
University of Jammu, Jammu Tawi 180 006, India
;
    'Gupta, Vivek K.' .
;
X-ray Crystallography Laboratory,
Post-Graduate Department of Physics and Electronics,
University of Jammu, Jammu Tawi 180 006, India
;
    'Kapoor, Kamini' .
;
X-ray Crystallography Laboratory,
Post-Graduate Department of Physics and Electronics,
University of Jammu, Jammu Tawi 180 006, India
;
    'Shripanavar, Chetan S.' .
;
National Research Centre for Grapes, Pune 412 307, India
;
    'Kaushik Banerjee' .
;
National Research Centre for Grapes, Pune 412 307, India
;
