# Supplementary material for: 2-[(E)-Meth­oxy­imino]-2-{2-[(2-methyl­phen­oxy)meth­yl]phen­yl}ethanoic acid
Source: Acta Crystallogr Sect E Struct Rep Online. 2012 Jul 10;68(Pt 8):o2425. doi: 10.1107/S1600536812030711 (PMC3414343; doi:10.1107/S1600536812030711)
Supplement: Supplementary file 2 [file e-68-o2425-Isup2.hkl]

#
# h,k,l, Fc-squared, Fo-squared, sigma(Fo-squared) and status flag
#
data_I
_shelx_title ' NRL4A in P-1'
_shelx_refln_list_code          4
_shelx_F_calc_maximum       82.64
_exptl_crystal_F_000       316.00
_reflns_d_resolution_high  0.8107
 
loop_
 _symmetry_equiv_pos_as_xyz
 'x, y, z'
 '-x, -y, -z'
 
_cell_length_a     7.8993
_cell_length_b     8.5720
_cell_length_c    12.6080
_cell_angle_alpha  88.013
_cell_angle_beta   82.270
_cell_angle_gamma  65.717
 
_shelx_F_squared_multiplier     1.000
 
loop_
 _refln_index_h
 _refln_index_k
 _refln_index_l
 _refln_F_squared_calc
 _refln_F_squared_meas
 _refln_F_squared_sigma
 _refln_observed_status
   2   0   0      650.10      611.22      3.13 o
   3   0   0      638.64      674.44      3.06 o
   4   0   0      350.50      348.06      3.35 o
   5   0   0      159.93      160.67      1.82 o
   6   0   0        1.53        1.18      0.38 o
   7   0   0       92.40       91.27      1.96 o
   8   0   0       44.57       36.06      1.98 o
  -8   1   0        2.38        1.47      0.63 o
  -7   1   0       35.64       32.58      1.77 o
  -6   1   0      165.14      170.92      2.65 o
  -5   1   0        4.39        3.20      0.32 o
  -4   1   0      787.90      830.41      5.69 o
  -3   1   0      713.45      719.92      4.69 o
  -2   1   0     2056.08     2079.79     10.70 o
  -1   1   0     2339.60     2228.45     18.12 o
   2   1   0       16.85       23.95      0.32 o
   3   1   0     1730.31     1738.04     12.98 o
   4   1   0      982.95     1037.49      5.57 o
   5   1   0       59.88       64.88      1.38 o
   6   1   0        4.55        4.31      0.42 o
   7   1   0       17.96       19.78      0.87 o
   8   1   0       20.38       16.81      1.54 o
   9   1   0        0.16        1.20      1.04 o
  -7   2   0        6.79        5.83      1.15 o
  -6   2   0       36.75       34.57      1.39 o
  -5   2   0        0.22        0.39      0.33 o
  -4   2   0        0.66        0.68      0.15 o
  -3   2   0        0.23        0.18      0.14 o
  -2   2   0     2034.18     2072.19     10.41 o
  -1   2   0     1840.51     1829.57     15.45 o
   0   2   0      653.68      625.24      2.55 o
   1   2   0     1799.29     1629.26      9.70 o
   2   2   0      316.20      315.96      2.03 o
   3   2   0        5.20        3.16      0.17 o
   4   2   0      139.65      148.85      1.68 o
   5   2   0        0.85        1.29      0.16 o
   6   2   0       10.33       12.57      0.68 o
   7   2   0       31.87       35.00      1.09 o
   8   2   0        0.17        0.05      0.51 o
   9   2   0       27.45       27.56      2.50 o
  -7   3   0       29.15       27.22      2.19 o
  -6   3   0        3.28        1.30      0.61 o
  -5   3   0        9.04        6.99      0.83 o
  -4   3   0       13.78       12.35      0.53 o
  -3   3   0        2.84        2.04      0.18 o
  -2   3   0       10.31        9.16      0.36 o
  -1   3   0      243.73      251.33      3.45 o
   0   3   0       49.82       41.03      0.62 o
   1   3   0      434.48      417.22      3.41 o
   2   3   0      109.70      117.04      1.13 o
   3   3   0      122.36      102.34      1.33 o
   4   3   0      338.89      350.39      2.69 o
   5   3   0       13.80       12.73      0.72 o
   6   3   0       56.59       60.72      1.81 o
   7   3   0       31.40       32.34      1.40 o
   8   3   0       14.53       15.15      1.20 o
   9   3   0        0.53        0.21      2.11 o
  -6   4   0        0.41        0.37      0.81 o
  -5   4   0        6.55        5.95      0.88 o
  -4   4   0       11.08        9.29      1.23 o
  -3   4   0       14.72       12.39      0.67 o
  -2   4   0      249.36      257.94      3.21 o
  -1   4   0       76.07       69.90      0.91 o
   0   4   0        7.12        8.38      0.37 o
   1   4   0      139.64      143.38      1.36 o
   2   4   0       26.06       24.65      0.61 o
   3   4   0       92.78       92.15      1.13 o
   4   4   0        0.12        0.56      0.25 o
   5   4   0        0.08        0.23      0.42 o
   6   4   0       88.58       79.87      1.55 o
   7   4   0        3.17        2.48      0.49 o
   8   4   0       52.29       47.42      2.16 o
   9   4   0       17.47       14.67      1.38 o
  -5   5   0        3.18        3.26      0.86 o
  -4   5   0        0.60        0.06      0.70 o
  -3   5   0        1.89        0.88      0.42 o
  -2   5   0      105.18      109.53      2.21 o
  -1   5   0       19.78       20.43      0.64 o
   0   5   0       44.71       45.46      0.88 o
   1   5   0        9.73       10.59      0.37 o
   2   5   0      477.74      497.08      3.74 o
   3   5   0      253.74      242.84      2.24 o
   4   5   0       24.23       22.50      0.78 o
   5   5   0      125.53      127.59      2.36 o
   6   5   0        2.28        1.76      0.44 o
   7   5   0        0.01       -0.04      0.44 o
   8   5   0       13.75       13.38      1.01 o
   9   5   0        6.39        5.76      0.76 o
  -4   6   0       28.81       34.87      2.39 o
  -3   6   0        9.62        8.79      1.14 o
  -2   6   0      207.90      211.28      4.20 o
  -1   6   0       84.72       84.11      1.70 o
   0   6   0        0.04        0.35      0.19 o
   1   6   0      117.86      119.44      1.63 o
   2   6   0       10.98       10.68      0.55 o
   3   6   0      406.77      416.01      4.05 o
   4   6   0       59.84       55.60      2.22 o
   5   6   0      207.86      204.18      3.43 o
   6   6   0       13.99       12.08      0.80 o
   7   6   0        1.50        0.87      0.45 o
   8   6   0       21.55       20.34      1.23 o
   9   6   0        2.23        1.67      0.67 o
  -3   7   0        5.36        8.41      1.34 o
  -2   7   0       19.98       23.71      2.16 o
  -1   7   0      353.47      381.82      5.18 o
   0   7   0      569.84      604.23      6.61 o
   1   7   0      326.38      328.87      3.99 o
   2   7   0       92.53       90.86      1.56 o
   3   7   0       58.25       57.63      1.36 o
   4   7   0        2.77        2.12      0.44 o
   5   7   0      146.18      153.14      3.07 o
   6   7   0       24.38       23.50      1.29 o
   7   7   0       60.67       61.39      2.54 o
   8   7   0        0.05       -0.20      0.91 o
   9   7   0        0.66        1.27      0.75 o
  -2   8   0       37.72       45.12      2.76 o
  -1   8   0       11.58       11.45      1.14 o
   0   8   0        9.08        9.22      0.89 o
   1   8   0       39.78       44.33      1.80 o
   2   8   0       84.00       84.18      2.02 o
   3   8   0      163.58      166.64      2.35 o
   4   8   0        0.80        1.38      0.49 o
   5   8   0       24.60       22.40      1.44 o
   6   8   0       19.10       18.01      1.39 o
   7   8   0       17.10       15.65      1.35 o
   8   8   0        0.62        2.06      0.98 o
  -1   9   0        7.26       10.04      1.59 o
   0   9   0       15.86       17.52      1.70 o
   1   9   0        6.15        5.47      0.74 o
   2   9   0        0.04       -0.03      0.55 o
   3   9   0       30.66       33.61      1.39 o
   4   9   0        3.42        2.35      0.55 o
   5   9   0        0.19       -0.60      0.60 o
   6   9   0        1.68        1.24      0.74 o
   7   9   0        2.73        2.66      0.77 o
   1  10   0        5.11        4.05      0.87 o
   2  10   0        1.87        1.62      0.73 o
   3  10   0        5.73        5.22      1.95 o
   4  10   0        0.62       -0.88      0.81 o
   5  10   0       25.37       28.27      1.55 o
   6  10   0        7.41        9.97      1.12 o
  -6 -10   1        2.22        2.43      0.81 o
  -5 -10   1        1.33        0.71      0.53 o
  -4 -10   1       12.50        8.13      0.92 o
  -3 -10   1        1.16        1.24      0.93 o
  -2 -10   1        1.34        2.12      0.70 o
  -1 -10   1        0.29        0.07      0.80 o
  -7  -9   1       21.34       24.98      2.87 o
  -6  -9   1       36.13       40.32      1.98 o
  -5  -9   1        0.05       -0.84      0.56 o
  -4  -9   1        4.81        3.86      0.51 o
  -3  -9   1       33.76       37.67      1.50 o
  -2  -9   1        0.25       -0.01      0.46 o
  -1  -9   1        2.56        2.16      0.58 o
   0  -9   1        1.48        1.04      0.57 o
   1  -9   1        0.31        0.24      1.55 o
  -8  -8   1       68.39       79.58      3.27 o
  -7  -8   1        0.05        0.13      0.78 o
  -6  -8   1       21.07       22.69      1.61 o
  -5  -8   1        2.70        1.38      0.63 o
  -4  -8   1       56.89       57.53      2.12 o
  -3  -8   1       43.31       43.42      1.30 o
  -2  -8   1       43.13       45.40      1.50 o
  -1  -8   1        7.22        5.33      0.62 o
   0  -8   1       35.46       34.95      2.55 o
   1  -8   1       22.33       24.93      1.68 o
   2  -8   1        0.37        1.41      0.65 o
  -9  -7   1       18.15       17.45      1.45 o
  -8  -7   1       17.16       18.28      2.17 o
  -7  -7   1       42.07       44.90      1.99 o
  -6  -7   1      106.13      109.40      3.32 o
  -5  -7   1      645.75      696.87      9.79 o
  -4  -7   1       56.00       54.27      1.36 o
  -3  -7   1       20.34       16.79      0.74 o
  -2  -7   1       48.11       51.57      1.11 o
  -1  -7   1      358.40      374.95      3.96 o
   0  -7   1       51.97       55.32      1.66 o
   1  -7   1        0.11        0.15      0.67 o
   2  -7   1       57.05       67.36      2.58 o
   3  -7   1        8.93        6.61      1.28 o
   4  -7   1       49.84       61.17      3.40 o
  -9  -6   1       50.99       49.29      2.29 o
  -8  -6   1       24.34       21.78      1.62 o
  -7  -6   1       30.08       31.98      1.42 o
  -6  -6   1       10.90       12.52      0.82 o
  -5  -6   1      181.99      182.08      4.05 o
  -4  -6   1      149.42      156.84      2.80 o
  -3  -6   1      132.60      144.18      1.91 o
  -2  -6   1       56.92       51.57      1.41 o
  -1  -6   1      198.36      194.49      3.21 o
   0  -6   1        0.19        0.62      0.40 o
   1  -6   1      399.81      404.37      5.85 o
   2  -6   1       95.85       95.95      2.30 o
   3  -6   1       35.98       39.20      1.89 o
   4  -6   1        0.75        0.01      0.74 o
   5  -6   1        0.96        0.38      0.99 o
  -9  -5   1        2.31        2.75      0.72 o
  -8  -5   1       26.71       23.14      1.31 o
  -7  -5   1       32.13       29.73      1.20 o
  -6  -5   1       63.88       61.76      2.05 o
  -5  -5   1      158.86      153.24      2.59 o
  -4  -5   1       79.76       76.37      2.04 o
  -3  -5   1       14.93       15.56      0.53 o
  -2  -5   1       15.73       12.87      0.49 o
  -1  -5   1       37.20       28.19      0.58 o
   0  -5   1      114.48      106.49      2.13 o
   1  -5   1       72.73       60.10      2.61 o
   2  -5   1      236.90      232.01      3.36 o
   3  -5   1       18.88       19.84      1.27 o
   4  -5   1        9.54        7.92      1.10 o
   5  -5   1        4.30        2.76      0.87 o
  -9  -4   1       12.08       13.16      1.31 o
  -8  -4   1        5.44        6.88      1.13 o
  -7  -4   1        9.05        8.94      0.83 o
  -6  -4   1        3.01        5.35      0.52 o
  -5  -4   1      337.68      352.77      4.40 o
  -4  -4   1       78.44       75.21      1.25 o
  -3  -4   1      224.45      213.18      2.33 o
  -2  -4   1        2.95        2.91      0.27 o
  -1  -4   1     1169.86     1153.34      6.31 o
   0  -4   1        8.80        6.49      0.38 o
   1  -4   1        8.42        7.71      0.39 o
   2  -4   1       21.53       21.05      0.89 o
   3  -4   1       11.17        9.34      0.59 o
   4  -4   1       47.76       44.71      2.31 o
   5  -4   1       12.14       10.99      1.04 o
   6  -4   1        3.11        3.54      0.87 o
  -9  -3   1        7.96        6.87      1.57 o
  -8  -3   1        0.46        0.36      0.61 o
  -7  -3   1       42.42       36.72      1.47 o
  -6  -3   1       51.09       52.41      1.79 o
  -5  -3   1      329.12      338.83      3.07 o
  -4  -3   1       11.33       16.17      0.67 o
  -3  -3   1       82.20       72.96      0.89 o
  -2  -3   1      854.67      853.39      5.90 o
  -1  -3   1       55.18       58.36      0.64 o
   0  -3   1        5.68        3.82      0.21 o
   1  -3   1      137.58      141.54      2.24 o
   2  -3   1      315.11      314.27      3.06 o
   3  -3   1      101.12      111.62      1.79 o
   4  -3   1       33.34       33.36      1.09 o
   5  -3   1        0.01       -0.71      0.47 o
   6  -3   1        0.83        0.81      0.63 o
   7  -3   1        9.05        7.43      1.11 o
  -9  -2   1        0.12        1.02      0.75 o
  -8  -2   1       10.55       13.86      1.24 o
  -7  -2   1      220.92      231.49      3.38 o
  -6  -2   1        0.17        0.51      0.30 o
  -5  -2   1      245.44      252.03      2.82 o
  -4  -2   1      582.34      645.49      4.56 o
  -3  -2   1       35.30       39.10      0.88 o
  -2  -2   1      243.47      213.23      1.35 o
  -1  -2   1     1254.81     1206.77      6.19 o
   0  -2   1      414.52      410.59      2.20 o
   1  -2   1      187.95      180.64      1.78 o
   2  -2   1      107.92      104.83      1.08 o
   3  -2   1        7.25        6.77      0.28 o
   4  -2   1       14.58       13.63      0.41 o
   5  -2   1       67.74       67.27      1.66 o
   6  -2   1       13.58       11.86      0.88 o
   7  -2   1       16.42       16.58      1.20 o
  -9  -1   1       15.15       19.94      2.51 o
  -8  -1   1       53.40       52.79      3.47 o
  -7  -1   1      292.52      315.60      3.92 o
  -6  -1   1       44.96       43.53      1.30 o
  -5  -1   1       45.04       48.92      1.13 o
  -4  -1   1      382.13      360.13      3.02 o
  -3  -1   1        6.59        9.17      0.33 o
  -2  -1   1      795.96      786.86      5.18 o
   1  -1   1       58.59       62.02      0.85 o
   2  -1   1        5.53       10.50      0.44 o
   3  -1   1     1233.42     1245.01      6.13 o
   4  -1   1        8.86        9.62      0.44 o
   5  -1   1        0.08        0.35      0.19 o
   6  -1   1      180.27      179.96      2.91 o
   7  -1   1       19.52       18.33      1.05 o
   8  -1   1        2.27        1.70      0.67 o
  -8   0   1       13.36       13.18      1.21 o
  -7   0   1       25.98       24.79      1.08 o
  -6   0   1     1192.64     1189.24     10.77 o
  -5   0   1      125.70      127.47      2.06 o
  -4   0   1        0.87        0.56      0.20 o
  -3   0   1      481.98      478.13      3.16 o
  -2   0   1     2979.70     3179.52     19.61 o
   2   0   1     2794.28     2776.45      8.82 o
   3   0   1        2.93        2.86      0.17 o
   4   0   1      272.08      287.07      2.30 o
   5   0   1      235.94      248.74      2.55 o
   6   0   1      224.64      217.83      3.94 o
   7   0   1       57.31       52.69      1.82 o
   8   0   1        2.15        2.04      0.63 o
  -8   1   1        2.28        2.88      1.32 o
  -7   1   1       45.37       43.49      1.80 o
  -6   1   1       15.97       20.29      3.18 o
  -5   1   1      177.26      168.49      2.39 o
  -4   1   1       23.49       23.18      0.55 o
  -3   1   1     1225.21     1240.37      4.79 o
  -2   1   1      934.89      968.85      6.30 o
  -1   1   1      129.66      132.15      0.98 o
   2   1   1     6829.19     7063.94     85.92 o
   3   1   1       24.78       18.61      0.36 o
   4   1   1        2.77        5.95      0.29 o
   5   1   1      231.09      236.08      2.43 o
   6   1   1       37.66       37.78      1.10 o
   7   1   1       26.06       25.23      1.30 o
   8   1   1       10.09        8.80      1.59 o
   9   1   1        5.26        5.05      1.05 o
  -7   2   1        4.68        3.35      0.76 o
  -6   2   1        6.32        6.21      0.93 o
  -5   2   1       56.03       53.06      1.46 o
  -4   2   1        0.53        0.52      0.35 o
  -3   2   1      152.08      178.44      1.39 o
  -2   2   1       10.63       14.67      0.34 o
  -1   2   1        8.21        7.57      0.23 o
   0   2   1      274.25      248.45      1.30 o
   1   2   1     1791.76     1630.28      6.70 o
   2   2   1     1049.68      996.46      6.32 o
   3   2   1      553.05      563.52      3.31 o
   4   2   1       31.31       36.89      0.61 o
   5   2   1       22.89       18.84      0.55 o
   6   2   1        8.17        6.84      0.48 o
   7   2   1       38.60       33.21      1.32 o
   8   2   1        3.84        3.59      0.81 o
   9   2   1       12.58       15.21      1.99 o
  -7   3   1        2.87        3.38      0.95 o
  -6   3   1        3.85        3.69      0.71 o
  -5   3   1       11.92       10.26      0.77 o
  -4   3   1       55.82       55.21      0.97 o
  -3   3   1       73.22       73.24      1.42 o
  -2   3   1      341.41      378.97      3.65 o
  -1   3   1        4.41        3.81      0.23 o
   0   3   1      313.74      325.44      2.91 o
   1   3   1      181.27      176.93      1.57 o
   2   3   1        8.42        8.30      0.26 o
   3   3   1      583.21      593.83      4.55 o
   4   3   1       43.17       44.07      0.83 o
   5   3   1      112.81      117.30      1.45 o
   6   3   1        1.67        3.07      0.27 o
   7   3   1       14.84       14.06      1.21 o
   8   3   1        1.64        1.27      0.59 o
   9   3   1       70.82       79.39      4.29 o
  -6   4   1        0.93        0.90      0.62 o
  -5   4   1       84.01       74.87      2.78 o
  -4   4   1        1.34        1.13      0.42 o
  -3   4   1        1.40        1.41      0.27 o
  -2   4   1        1.19        1.15      0.28 o
  -1   4   1      114.97      118.02      1.34 o
   0   4   1      167.26      177.39      1.61 o
   1   4   1       31.27       32.18      0.65 o
   2   4   1      282.38      304.79      2.62 o
   3   4   1        5.04        4.54      0.23 o
   4   4   1       31.74       23.94      0.78 o
   5   4   1        7.84        6.44      0.47 o
   6   4   1       15.83       15.31      0.80 o
   7   4   1      208.50      215.16      3.13 o
   8   4   1       69.00       59.41      2.01 o
   9   4   1        8.63       10.86      1.14 o
  -5   5   1        0.18       -0.28      0.87 o
  -4   5   1       25.91       21.03      1.34 o
  -3   5   1        3.39        2.43      0.38 o
  -2   5   1      168.01      170.61      2.66 o
  -1   5   1      117.66      116.56      1.68 o
   0   5   1      144.59      136.86      1.65 o
   1   5   1      107.58      118.88      1.32 o
   2   5   1       15.11       16.77      0.64 o
   3   5   1        0.10        0.22      0.21 o
   4   5   1        0.18        0.58      0.10 o
   5   5   1        6.95        7.02      0.59 o
   6   5   1       13.44       10.81      0.74 o
   7   5   1      102.03      100.88      2.43 o
   8   5   1       20.76       20.28      1.20 o
   9   5   1        6.29        6.19      0.83 o
  -4   6   1        0.00       -0.34      0.64 o
  -3   6   1       14.04       12.40      1.18 o
  -2   6   1       17.64       17.06      1.38 o
  -1   6   1       45.29       43.54      1.39 o
   0   6   1       12.91       10.87      0.47 o
   1   6   1        3.46        3.91      0.27 o
   2   6   1       69.01       71.62      1.46 o
   3   6   1       13.41       13.20      0.68 o
   4   6   1        0.23        0.33      0.17 o
   5   6   1      202.79      199.06      3.40 o
   6   6   1       78.80       76.22      2.02 o
   7   6   1       28.56       25.95      1.24 o
   8   6   1       26.71       23.57      1.60 o
   9   6   1        0.20       -0.07      0.63 o
  -3   7   1       26.02       28.91      2.23 o
  -2   7   1       26.14       22.60      1.58 o
  -1   7   1      163.09      172.83      4.43 o
   0   7   1      223.10      227.66      4.12 o
   1   7   1        0.04       -0.26      0.43 o
   2   7   1       47.41       46.91      1.05 o
   3   7   1        5.71        4.90      0.44 o
   4   7   1        0.88        0.68      0.28 o
   5   7   1       42.19       40.37      1.59 o
   6   7   1       38.24       36.00      1.57 o
   7   7   1        0.72        1.18      0.58 o
   8   7   1        7.66        8.33      0.97 o
   9   7   1        5.95        5.27      1.19 o
  -2   8   1        0.21       -0.65      0.77 o
  -1   8   1        0.30       -0.55      0.56 o
   0   8   1       23.06       21.77      1.18 o
   1   8   1      112.66      113.78      2.61 o
   2   8   1       30.04       30.61      1.09 o
   3   8   1        0.37       -0.14      0.28 o
   4   8   1       55.83       57.57      1.55 o
   5   8   1        1.55        1.54      0.47 o
   6   8   1       64.46       65.21      2.56 o
   7   8   1        4.04        5.04      0.83 o
   8   8   1        1.18        0.80      0.64 o
  -1   9   1       13.88       12.84      1.51 o
   0   9   1        1.45        1.14      0.60 o
   1   9   1        8.37        9.06      0.94 o
   2   9   1       10.41        9.82      0.90 o
   3   9   1       10.27       12.02      0.95 o
   4   9   1        1.04        1.47      0.51 o
   5   9   1        0.33        0.00      0.60 o
   6   9   1        0.03       -0.50      0.65 o
   7   9   1        0.04       -0.62      0.72 o
   8   9   1        0.00        0.05      0.70 o
   1  10   1        0.12        0.16      0.62 o
   2  10   1       10.17       11.00      1.25 o
   3  10   1        0.33       -0.01      0.63 o
   4  10   1        0.43       -0.16      0.87 o
   5  10   1        1.19        0.99      0.55 o
   6  10   1       10.17       14.45      1.16 o
  -6 -10   2        1.27        1.60      0.69 o
  -5 -10   2        1.01        0.60      0.48 o
  -4 -10   2        0.18       -0.69      0.46 o
  -3 -10   2        1.83        1.55      0.92 o
  -2 -10   2        1.64        0.17      0.77 o
  -7  -9   2        0.57        0.96      0.79 o
  -6  -9   2       26.32       27.85      1.98 o
  -5  -9   2        1.18        0.86      0.58 o
  -4  -9   2        3.29        2.87      0.50 o
  -3  -9   2        0.54        0.38      0.45 o
  -2  -9   2        6.10        7.21      0.77 o
  -1  -9   2        6.81        7.19      0.93 o
   0  -9   2        0.02       -1.06      0.82 o
   1  -9   2        4.54        3.67      0.86 o
  -8  -8   2        5.12        8.02      1.09 o
  -7  -8   2        5.07        4.48      0.86 o
  -6  -8   2        0.15        0.33      0.63 o
  -5  -8   2        1.44        1.06      0.58 o
  -4  -8   2       25.02       28.64      1.46 o
  -3  -8   2       28.77       25.72      1.05 o
  -2  -8   2       56.04       59.37      1.76 o
  -1  -8   2       16.84       16.26      0.96 o
   0  -8   2        5.27        3.86      0.56 o
   1  -8   2       53.41       61.26      2.59 o
   2  -8   2       18.27       19.48      1.58 o
  -8  -7   2       14.87       12.20      1.06 o
  -7  -7   2        9.20        9.02      0.87 o
  -6  -7   2      304.35      318.82      5.18 o
  -5  -7   2       97.76       97.78      2.70 o
  -4  -7   2       81.27       85.33      2.00 o
  -3  -7   2      145.02      148.48      2.48 o
  -2  -7   2      129.61      123.59      2.24 o
  -1  -7   2        3.56        2.72      0.49 o
   0  -7   2       58.91       58.34      2.10 o
   1  -7   2       28.51       30.78      1.58 o
   2  -7   2      116.82      120.02      3.51 o
   3  -7   2        2.66        3.09      0.88 o
  -9  -6   2        2.94        3.61      0.88 o
  -8  -6   2       28.58       28.15      1.69 o
  -7  -6   2      156.80      159.33      3.68 o
  -6  -6   2       15.50       15.75      1.12 o
  -5  -6   2      113.31      113.40      4.44 o
  -4  -6   2        6.84        6.48      0.45 o
  -3  -6   2       71.43       62.77      1.26 o
  -2  -6   2      200.56      212.97      2.47 o
  -1  -6   2       73.72       69.79      1.58 o
   0  -6   2       94.49       94.97      2.48 o
   1  -6   2      390.40      391.25      6.13 o
   2  -6   2      122.54      125.40      3.61 o
   3  -6   2        0.02        0.17      0.54 o
   4  -6   2       10.63       10.99      1.48 o
   5  -6   2        0.02        0.71      0.77 o
  -9  -5   2        0.03        0.44      0.83 o
  -8  -5   2       17.67       16.05      1.10 o
  -7  -5   2        4.43        4.02      0.50 o
  -6  -5   2       73.74       69.62      1.88 o
  -5  -5   2        0.00        0.08      0.24 o
  -4  -5   2        3.82        2.95      0.27 o
  -3  -5   2      286.61      298.17      2.75 o
  -2  -5   2        2.62        1.86      0.24 o
  -1  -5   2       39.22       32.57      0.83 o
   0  -5   2       57.48       60.03      1.59 o
   1  -5   2      132.93      126.34      2.21 o
   2  -5   2       16.28       14.89      1.08 o
   3  -5   2        2.49        2.51      0.59 o
   4  -5   2        7.66        7.10      0.87 o
   5  -5   2        0.20        0.18      0.76 o
  -9  -4   2       10.18        8.91      1.34 o
  -8  -4   2        7.55        6.67      0.93 o
  -7  -4   2       59.44       52.98      2.16 o
  -6  -4   2        7.18        8.48      0.68 o
  -5  -4   2        6.85        5.17      0.38 o
  -4  -4   2       62.24       66.32      1.08 o
  -3  -4   2      168.79      158.15      1.68 o
  -2  -4   2      129.96      130.50      1.31 o
  -1  -4   2      154.16      184.92      1.60 o
   0  -4   2      130.03      136.45      1.79 o
   1  -4   2      124.59      112.42      1.97 o
   2  -4   2       18.89       15.67      0.59 o
   3  -4   2        1.41        2.15      0.39 o
   4  -4   2      192.12      190.48      4.83 o
   5  -4   2        0.01        0.33      0.49 o
   6  -4   2        4.16        3.98      1.00 o
  -9  -3   2        3.80        1.46      1.41 o
  -8  -3   2       25.26       24.69      1.64 o
  -7  -3   2       32.06       31.33      1.66 o
  -6  -3   2       62.09       67.21      1.93 o
  -5  -3   2        0.50        0.43      0.32 o
  -4  -3   2      119.74      126.64      1.81 o
  -3  -3   2        5.07        4.26      0.31 o
  -2  -3   2      101.09       93.83      0.98 o
  -1  -3   2      269.43      230.35      2.20 o
   0  -3   2       92.16       93.07      1.14 o
   1  -3   2        0.16        0.16      0.09 o
   2  -3   2      238.45      263.00      3.80 o
   3  -3   2      183.66      179.03      3.09 o
   4  -3   2       11.22        9.13      0.67 o
   5  -3   2        0.95        0.46      0.38 o
   6  -3   2       81.63       81.83      2.80 o
   7  -3   2        5.40        2.30      0.81 o
  -9  -2   2        0.01        0.58      0.78 o
  -8  -2   2       48.56       53.41      3.32 o
  -7  -2   2       21.56       22.78      1.10 o
  -6  -2   2       36.22       38.11      1.28 o
  -5  -2   2       64.68       58.02      1.37 o
  -4  -2   2      392.73      416.76      3.30 o
  -3  -2   2      316.94      345.65      2.81 o
  -2  -2   2        3.23        2.99      0.20 o
  -1  -2   2      555.77      516.48      4.27 o
   0  -2   2       47.77       49.68      0.73 o
   1  -2   2       16.00       13.40      0.34 o
   2  -2   2       26.22       22.26      0.57 o
   3  -2   2       61.24       65.26      1.21 o
   4  -2   2        0.99        1.32      0.34 o
   5  -2   2       16.04       17.08      0.83 o
   6  -2   2       50.81       46.80      1.71 o
   7  -2   2        7.86        5.40      0.82 o
  -8  -1   2       43.55       43.74      2.16 o
  -7  -1   2       11.86       13.97      0.83 o
  -6  -1   2        0.58        0.16      0.36 o
  -5  -1   2       83.19       78.60      1.68 o
  -4  -1   2       12.62        9.99      0.50 o
  -3  -1   2      692.07      742.50      4.91 o
  -2  -1   2      400.76      375.23      4.07 o
  -1  -1   2       25.84       28.65      0.48 o
   0  -1   2     6264.98     6109.34     39.05 o
   1  -1   2        3.24        5.78      0.37 o
   2  -1   2       11.93       12.90      0.41 o
   3  -1   2        0.10        0.18      0.16 o
   4  -1   2       52.11       51.75      0.89 o
   5  -1   2        0.85        0.54      0.19 o
   6  -1   2       11.11        8.79      0.77 o
   7  -1   2        0.42       -0.22      0.53 o
   8  -1   2        5.40        5.54      0.80 o
  -8   0   2       21.24       18.31      1.81 o
  -7   0   2      125.28      123.99      2.41 o
  -6   0   2      380.29      383.75      5.75 o
  -5   0   2      130.63      133.65      1.70 o
  -4   0   2      423.01      433.50      3.19 o
  -3   0   2      429.60      441.82      2.69 o
  -2   0   2        2.59        0.60      0.11 o
  -1   0   2     1522.90     1527.94      8.40 o
   1   0   2      872.15      862.97      5.41 o
   2   0   2       35.27       36.08      0.90 o
   3   0   2       24.64       27.79      0.56 o
   4   0   2      656.93      668.95      4.19 o
   5   0   2       79.40       78.13      1.89 o
   6   0   2        0.08        0.50      0.46 o
   7   0   2      143.44      154.56      4.79 o
   8   0   2        1.03        1.33      0.49 o
  -8   1   2       44.12       44.57      2.76 o
  -7   1   2       43.08       40.51      1.58 o
  -6   1   2       24.30       22.27      0.97 o
  -5   1   2       22.97       24.47      0.88 o
  -4   1   2      321.68      335.96      3.81 o
  -3   1   2      155.19      151.62      1.84 o
  -2   1   2      801.48      806.20      3.73 o
  -1   1   2     2490.61     2464.28     16.89 o
   0   1   2      526.81      494.40      1.96 o
   1   1   2       45.91       47.18      0.46 o
   2   1   2     5387.99     5274.69     80.80 o
   3   1   2        2.30        2.86      0.20 o
   4   1   2      224.08      228.73      1.63 o
   5   1   2       16.62       17.31      0.64 o
   6   1   2       47.04       47.88      1.21 o
   7   1   2       19.27       20.28      1.00 o
   8   1   2        5.19        7.30      0.84 o
   9   1   2        0.15        0.97      0.85 o
  -7   2   2       23.02       23.23      1.64 o
  -6   2   2        0.32        0.06      0.43 o
  -5   2   2       23.73       19.56      0.79 o
  -4   2   2      119.35      124.53      1.63 o
  -3   2   2      117.05      122.28      1.45 o
  -2   2   2      304.02      311.18      2.32 o
  -1   2   2        4.69        4.77      0.24 o
   0   2   2      266.21      235.92      1.30 o
   1   2   2     1998.90     1979.14     10.18 o
   2   2   2     4628.55     4417.42     48.38 o
   3   2   2      487.41      499.80      2.17 o
   4   2   2       45.54       63.65      0.81 o
   5   2   2      114.56      105.50      1.53 o
   6   2   2       38.65       37.57      0.91 o
   7   2   2        8.26        8.35      0.59 o
   8   2   2       26.51       26.23      1.78 o
   9   2   2        2.99        2.19      0.97 o
  -7   3   2        3.35        4.08      0.92 o
  -6   3   2        1.90        1.79      0.75 o
  -5   3   2        3.46        4.17      0.57 o
  -4   3   2       21.43       25.55      1.03 o
  -3   3   2       35.87       34.28      0.82 o
  -2   3   2        0.92        0.35      0.18 o
  -1   3   2      105.00       98.01      1.26 o
   0   3   2      188.14      195.98      1.80 o
   1   3   2      123.14      132.81      1.30 o
   2   3   2      127.33      121.29      1.31 o
   3   3   2     1044.61     1037.74      9.32 o
   4   3   2      153.45      145.36      1.21 o
   5   3   2      353.56      342.71      4.37 o
   6   3   2       73.10       66.25      1.06 o
   7   3   2        2.03        2.73      0.50 o
   8   3   2       22.25       21.65      1.46 o
   9   3   2       27.23       27.36      2.19 o
  -6   4   2       24.45       19.47      1.59 o
  -5   4   2       17.78       16.73      1.37 o
  -4   4   2        3.98        2.57      0.55 o
  -3   4   2       15.79       17.61      0.69 o
  -2   4   2       13.56       14.88      0.49 o
  -1   4   2        2.92        2.87      0.26 o
   0   4   2      406.57      409.68      3.39 o
   1   4   2     1387.50     1373.26      5.76 o
   2   4   2      499.96      577.70      3.84 o
   3   4   2       12.18       12.52      0.41 o
   4   4   2       16.36       15.09      0.56 o
   5   4   2      656.30      657.86      5.66 o
   6   4   2      130.01      128.12      1.83 o
   7   4   2        3.30        3.23      0.66 o
   8   4   2        2.03        2.17      0.59 o
   9   4   2       24.78       24.60      1.42 o
  -5   5   2       21.76       18.16      1.54 o
  -4   5   2        3.16        2.29      0.48 o
  -3   5   2        9.24        5.96      0.78 o
  -2   5   2        8.60        7.56      0.47 o
  -1   5   2       25.53       29.01      1.09 o
   0   5   2        4.20        4.53      0.28 o
   1   5   2       46.18       39.05      0.72 o
   2   5   2       40.65       42.72      1.00 o
   3   5   2       31.44       37.15      0.91 o
   4   5   2      135.53      138.62      2.22 o
   5   5   2      161.68      159.29      2.67 o
   6   5   2        8.70        7.50      0.71 o
   7   5   2        3.75        3.04      0.49 o
   8   5   2        1.83        1.02      0.45 o
   9   5   2        0.02        0.20      0.62 o
  -4   6   2        2.33        1.57      0.71 o
  -3   6   2        6.34        4.61      0.73 o
  -2   6   2        1.87        1.46      0.54 o
  -1   6   2      142.32      148.18      2.74 o
   0   6   2       24.20       24.19      0.67 o
   1   6   2       76.63       77.10      1.21 o
   2   6   2       40.38       44.61      1.10 o
   3   6   2        0.06       -0.01      0.25 o
   4   6   2      104.13       95.48      1.90 o
   5   6   2      200.40      188.77      2.76 o
   6   6   2       22.33       18.87      1.32 o
   7   6   2        0.27        0.17      0.49 o
   8   6   2       34.38       35.95      1.59 o
   9   6   2        6.16        4.57      0.67 o
  -3   7   2        0.75        0.51      1.02 o
  -2   7   2       15.83       15.73      1.54 o
  -1   7   2        0.95        1.28      0.51 o
   0   7   2       13.26       11.76      0.88 o
   1   7   2       11.08       10.74      0.67 o
   2   7   2       11.43       11.89      0.53 o
   3   7   2        4.52        4.20      0.42 o
   4   7   2       26.94       27.57      1.06 o
   5   7   2       59.44       61.44      1.95 o
   6   7   2      172.20      177.44      7.24 o
   7   7   2       25.11       22.44      1.31 o
   8   7   2        3.73        2.23      0.66 o
   9   7   2        0.19       -0.60      0.67 o
  -2   8   2        2.46        3.42      0.97 o
  -1   8   2        8.71        8.87      1.20 o
   0   8   2        7.40        8.35      0.85 o
   1   8   2       11.01       11.59      0.93 o
   2   8   2       78.43       84.41      1.90 o
   3   8   2      130.18      133.44      1.97 o
   4   8   2        0.66        0.36      0.40 o
   5   8   2       12.91       12.64      0.97 o
   6   8   2        8.35       11.07      0.99 o
   7   8   2        0.17       -0.27      0.63 o
   8   8   2        2.59        1.23      0.66 o
  -1   9   2        1.94        1.50      0.77 o
   0   9   2        0.00       -0.30      0.57 o
   1   9   2        1.30        1.34      0.53 o
   2   9   2       72.02       82.23      2.54 o
   3   9   2       43.49       48.85      1.74 o
   4   9   2       30.56       27.63      1.40 o
   5   9   2        2.79        2.92      0.50 o
   6   9   2        4.83        3.61      0.74 o
   7   9   2        1.29        1.42      0.65 o
   8   9   2        5.06        6.34      1.04 o
   2  10   2        4.08        5.44      0.84 o
   3  10   2        2.03        2.07      0.81 o
   4  10   2       20.39       25.77      2.14 o
   5  10   2       16.94       22.38      2.30 o
   6  10   2        3.64        5.87      0.86 o
  -5 -10   3        1.33        1.07      0.53 o
  -4 -10   3        4.12        2.21      0.50 o
  -3 -10   3       27.93       28.26      2.33 o
  -2 -10   3        3.38        4.59      1.13 o
  -7  -9   3        1.01        1.89      0.70 o
  -6  -9   3        2.59        0.83      0.57 o
  -5  -9   3        0.88        1.58      0.62 o
  -4  -9   3       27.19       27.31      1.33 o
  -3  -9   3       10.26        6.62      0.74 o
  -2  -9   3        0.07        0.42      0.43 o
  -1  -9   3        1.89        1.68      0.73 o
   0  -9   3       10.99       14.72      1.62 o
   1  -9   3        1.95        2.63      0.87 o
  -8  -8   3        0.09       -0.47      0.63 o
  -7  -8   3        5.69        8.52      1.21 o
  -6  -8   3       15.03       14.91      1.43 o
  -5  -8   3      140.54      143.63      3.52 o
  -4  -8   3       12.09       11.04      0.98 o
  -3  -8   3        0.97        0.78      0.36 o
  -2  -8   3        1.29        1.20      0.46 o
  -1  -8   3        8.62        9.39      0.90 o
   0  -8   3        3.79        2.55      0.87 o
   1  -8   3       16.23       16.01      1.61 o
   2  -8   3        2.34        1.63      0.79 o
  -8  -7   3       48.42       50.78      2.08 o
  -7  -7   3       13.61       14.68      1.15 o
  -6  -7   3       87.92       91.41      2.80 o
  -5  -7   3        2.10        1.81      0.69 o
  -4  -7   3      125.75      127.07      2.74 o
  -3  -7   3       16.04       15.97      0.90 o
  -2  -7   3       14.92       15.87      0.91 o
  -1  -7   3       59.70       57.87      1.71 o
   0  -7   3        0.17       -0.95      0.63 o
   1  -7   3       58.17       67.46      2.93 o
   2  -7   3       11.22       10.18      1.31 o
   3  -7   3        2.89        2.49      0.72 o
  -9  -6   3       19.86       20.52      1.61 o
  -8  -6   3       55.04       51.63      2.07 o
  -7  -6   3       31.73       28.56      1.71 o
  -6  -6   3       48.25       47.00      1.73 o
  -5  -6   3        8.54        7.41      0.79 o
  -4  -6   3        0.46        0.37      0.22 o
  -3  -6   3        1.05        0.97      0.28 o
  -2  -6   3        2.74        1.77      0.22 o
  -1  -6   3       22.91       23.87      0.95 o
   0  -6   3      193.12      189.81      3.62 o
   1  -6   3      107.28      110.11      2.73 o
   2  -6   3        4.24        2.54      0.78 o
   3  -6   3        0.00       -0.46      0.58 o
   4  -6   3        0.72        0.66      0.73 o
  -9  -5   3        7.13        8.03      1.09 o
  -8  -5   3        2.82        2.97      0.60 o
  -7  -5   3        0.57        1.21      0.42 o
  -6  -5   3       19.50       17.75      0.91 o
  -5  -5   3        2.70        2.63      0.27 o
  -4  -5   3        0.00        0.05      0.21 o
  -3  -5   3        0.00       -0.24      0.29 o
  -2  -5   3       31.99       31.86      1.01 o
  -1  -5   3      362.66      396.95      3.71 o
   0  -5   3        0.17        0.01      0.32 o
   1  -5   3      150.01      156.00      2.97 o
   2  -5   3       39.67       40.85      1.42 o
   3  -5   3      143.31      146.63      4.16 o
   4  -5   3        2.61        1.60      0.61 o
   5  -5   3        3.49        4.74      0.91 o
  -9  -4   3        4.55        5.11      1.07 o
  -8  -4   3        1.09        1.17      0.64 o
  -7  -4   3       21.69       20.53      1.27 o
  -6  -4   3       21.72       23.59      1.03 o
  -5  -4   3        4.87        2.94      0.31 o
  -4  -4   3        1.61        3.27      0.42 o
  -3  -4   3      359.07      350.85      3.23 o
  -2  -4   3      816.34      840.29      5.87 o
  -1  -4   3      328.70      382.78      2.70 o
   0  -4   3        0.73        1.40      0.20 o
   1  -4   3       79.98       93.33      2.04 o
   2  -4   3        4.30        3.39      0.29 o
   3  -4   3       85.26       93.07      3.08 o
   4  -4   3      188.75      199.37      4.14 o
   5  -4   3        1.60        1.61      0.61 o
   6  -4   3        3.04        3.07      0.85 o
  -9  -3   3        3.28        2.71      0.91 o
  -8  -3   3        0.00        0.30      0.57 o
  -7  -3   3        7.14        7.50      0.78 o
  -6  -3   3       11.76       11.80      0.86 o
  -5  -3   3       29.53       30.20      0.93 o
  -4  -3   3      290.86      307.37      2.99 o
  -3  -3   3      284.12      311.20      2.28 o
  -2  -3   3      183.14      183.15      2.14 o
  -1  -3   3       10.62        8.58      0.25 o
   0  -3   3     1265.70     1351.68      6.80 o
   1  -3   3      298.05      313.09      2.28 o
   2  -3   3      255.93      252.72      2.89 o
   3  -3   3       29.41       25.99      1.14 o
   4  -3   3        3.17        2.75      0.50 o
   5  -3   3       14.87       14.02      0.91 o
   6  -3   3        5.71        4.11      0.71 o
   7  -3   3        1.06        0.67      0.66 o
  -8  -2   3       23.08       24.11      1.61 o
  -7  -2   3      102.74      112.00      2.99 o
  -6  -2   3       15.52       14.45      0.82 o
  -5  -2   3        2.61        3.54      0.38 o
  -4  -2   3      103.54      113.25      1.89 o
  -3  -2   3      100.55      100.05      1.49 o
  -2  -2   3        5.17        6.63      0.28 o
  -1  -2   3       18.23       22.76      0.42 o
   0  -2   3     2375.79     2406.13     14.49 o
   1  -2   3       85.03       74.00      0.91 o
   2  -2   3        4.46        5.14      0.33 o
   3  -2   3       23.49       23.20      1.03 o
   4  -2   3        2.39        2.54      0.39 o
   5  -2   3        1.49        1.67      0.36 o
   6  -2   3       91.84       92.69      2.46 o
   7  -2   3        7.95        7.04      0.90 o
  -8  -1   3        0.62        1.44      0.87 o
  -7  -1   3        0.23        0.46      0.43 o
  -6  -1   3      135.27      130.80      2.49 o
  -5  -1   3       15.41       16.12      0.55 o
  -4  -1   3       18.27       20.32      0.71 o
  -3  -1   3      136.21      142.81      1.76 o
  -2  -1   3      197.80      184.31      1.84 o
  -1  -1   3      747.76      740.46      4.26 o
   0  -1   3     3866.25     3892.32     19.23 o
   1  -1   3       26.34       27.96      0.49 o
   2  -1   3        0.15        0.01      0.15 o
   3  -1   3      247.13      236.75      2.67 o
   4  -1   3       19.36       18.98      0.68 o
   5  -1   3        0.32        0.10      0.32 o
   6  -1   3        1.42        1.42      0.47 o
   7  -1   3       26.80       29.30      1.46 o
   8  -1   3        5.42        6.25      1.22 o
  -8   0   3        0.01        1.04      0.70 o
  -7   0   3       16.96       19.16      0.93 o
  -6   0   3       49.89       51.00      1.54 o
  -5   0   3       26.71       23.81      0.95 o
  -4   0   3       20.50       18.58      0.45 o
  -3   0   3        5.25        4.53      0.25 o
  -2   0   3      596.27      614.67      5.14 o
  -1   0   3      137.68      122.35      1.21 o
   0   0   3      349.10      340.99      2.23 o
   1   0   3     3500.92     3493.17     27.43 o
   2   0   3       25.15       27.62      0.73 o
   3   0   3       18.95       16.96      0.58 o
   4   0   3       26.40       34.25      0.88 o
   5   0   3       41.83       46.90      1.06 o
   6   0   3       25.60       27.78      1.14 o
   7   0   3      131.96      130.95      2.98 o
   8   0   3        0.21        0.31      0.65 o
  -8   1   3       14.92       17.38      2.18 o
  -7   1   3       42.58       42.36      1.65 o
  -6   1   3        5.77        6.26      0.69 o
  -5   1   3        3.61        4.86      0.46 o
  -4   1   3       99.93      106.44      1.70 o
  -3   1   3        8.94        3.99      0.26 o
  -2   1   3      539.18      534.38      3.75 o
  -1   1   3      916.57      909.08      5.88 o
   0   1   3       13.68       13.59      0.24 o
   1   1   3     4606.13     4118.61     50.34 o
   2   1   3     2138.47     2059.30     22.79 o
   3   1   3       82.41       85.86      1.36 o
   4   1   3        1.28        1.70      0.27 o
   5   1   3      188.21      194.07      2.28 o
   6   1   3       45.45       46.46      1.69 o
   7   1   3      130.65      130.77      4.07 o
   8   1   3       36.64       37.47      1.83 o
   9   1   3        2.31        4.11      1.34 o
  -7   2   3        0.01        0.57      0.61 o
  -6   2   3        0.67        1.25      0.54 o
  -5   2   3        0.20       -0.02      0.36 o
  -4   2   3      104.91       97.02      1.61 o
  -3   2   3       66.77       68.42      1.04 o
  -2   2   3      118.36      120.65      1.46 o
  -1   2   3      591.27      626.83      4.32 o
   0   2   3      666.20      689.85      4.81 o
   1   2   3       17.39       17.00      0.31 o
   2   2   3     1603.04     1553.01      9.53 o
   3   2   3      293.90      300.04      2.59 o
   4   2   3      292.88      298.40      2.81 o
   5   2   3      214.00      228.15      2.37 o
   6   2   3      202.12      219.00      3.18 o
   7   2   3       17.06       20.89      1.04 o
   8   2   3        5.73        3.96      1.04 o
   9   2   3        0.01       -1.24      0.97 o
  -6   3   3        1.48        1.50      0.64 o
  -5   3   3       34.24       28.09      1.33 o
  -4   3   3       15.04       14.16      0.74 o
  -3   3   3      526.96      512.03      4.31 o
  -2   3   3       81.58       78.06      1.19 o
  -1   3   3     1123.92     1172.40      7.39 o
   0   3   3       44.15       43.08      0.67 o
   1   3   3      220.34      218.90      1.38 o
   2   3   3       54.48       54.50      0.66 o
   3   3   3      370.20      365.65      2.28 o
   4   3   3      791.17      795.79      4.07 o
   5   3   3      127.93      121.69      1.51 o
   6   3   3        3.00        3.94      0.68 o
   7   3   3       40.47       39.51      1.35 o
   8   3   3       73.05       68.80      2.56 o
   9   3   3        1.80        0.12      0.77 o
  -6   4   3        5.62        7.45      1.03 o
  -5   4   3       24.58       25.88      1.79 o
  -4   4   3       55.40       49.11      1.88 o
  -3   4   3        7.48        6.73      0.67 o
  -2   4   3        8.46        8.57      0.57 o
  -1   4   3      433.70      416.44      3.14 o
   0   4   3      411.12      471.12      3.39 o
   1   4   3      303.58      300.31      2.10 o
   2   4   3       16.92       19.49      0.57 o
   3   4   3      575.83      605.60      8.35 o
   4   4   3       48.80       44.01      1.05 o
   5   4   3      176.12      190.32      2.49 o
   6   4   3        1.30        1.04      0.23 o
   7   4   3        0.17        0.31      0.47 o
   8   4   3       21.34       20.74      1.21 o
   9   4   3       20.90       21.68      1.53 o
  -5   5   3        0.02       -0.09      0.71 o
  -4   5   3       29.95       29.91      1.55 o
  -3   5   3       11.10        8.84      0.85 o
  -2   5   3        1.89        2.70      0.38 o
  -1   5   3       13.85       17.55      0.84 o
   0   5   3      102.94       96.03      1.93 o
   1   5   3      141.98      128.02      1.24 o
   2   5   3       39.64       37.49      0.87 o
   3   5   3        8.20        7.09      0.37 o
   4   5   3        8.10       10.25      0.35 o
   5   5   3      318.54      308.56      4.16 o
   6   5   3       61.75       57.30      1.69 o
   7   5   3       77.38       76.10      2.09 o
   8   5   3        6.05        4.14      0.59 o
   9   5   3        1.80        1.02      0.62 o
  -4   6   3        0.60        0.37      0.57 o
  -3   6   3       19.29       17.38      1.41 o
  -2   6   3       38.37       32.86      1.49 o
  -1   6   3      103.91      103.64      2.18 o
   0   6   3       97.61       94.31      1.84 o
   1   6   3        8.60        8.10      0.40 o
   2   6   3       26.11       26.96      0.85 o
   3   6   3        4.17        4.57      0.39 o
   4   6   3        8.33       10.41      0.47 o
   5   6   3        9.13       10.23      0.81 o
   6   6   3        1.88        2.35      0.53 o
   7   6   3        8.12        5.63      0.80 o
   8   6   3        0.86        0.76      0.45 o
   9   6   3        2.42        1.84      0.64 o
  -3   7   3        0.08        1.22      0.92 o
  -2   7   3        2.94        2.60      0.91 o
  -1   7   3        9.61        9.43      1.12 o
   0   7   3       58.65       62.04      2.17 o
   1   7   3       19.17       17.77      0.77 o
   2   7   3        1.94        1.84      0.24 o
   3   7   3       41.84       38.10      1.14 o
   4   7   3       19.36       20.26      0.82 o
   5   7   3       15.80       13.95      0.97 o
   6   7   3      242.90      254.20      6.70 o
   7   7   3        1.51        1.57      0.54 o
   8   7   3        1.20        1.38      0.54 o
   9   7   3       21.69       24.38      1.46 o
  -2   8   3        0.06       -0.05      0.77 o
  -1   8   3        0.17        0.20      0.70 o
   0   8   3       35.14       36.35      1.69 o
   1   8   3       14.52       14.69      1.07 o
   2   8   3      116.00      115.68      2.44 o
   3   8   3        1.32        1.53      0.34 o
   4   8   3       22.46       18.41      0.86 o
   5   8   3       15.78       16.37      1.09 o
   6   8   3        0.00        0.30      0.60 o
   7   8   3       47.07       47.36      2.00 o
   8   8   3        6.11        5.96      0.90 o
   0   9   3        0.17        0.77      0.80 o
   1   9   3        3.20        2.17      0.59 o
   2   9   3       75.45       77.73      2.49 o
   3   9   3       43.16       40.94      1.74 o
   4   9   3       22.35       21.64      1.45 o
   5   9   3        9.49        8.47      0.80 o
   6   9   3        1.87        1.55      0.52 o
   7   9   3       21.05       22.92      1.70 o
   2  10   3        0.56        0.16      0.63 o
   3  10   3        5.49        5.94      0.90 o
   4  10   3       11.62       16.89      1.87 o
   5  10   3       16.25       19.29      1.80 o
   6  10   3        2.99        3.35      0.82 o
  -4 -10   4       10.86       13.06      1.20 o
  -3 -10   4        7.56        8.56      1.16 o
  -6  -9   4        8.05       10.28      1.13 o
  -5  -9   4       34.94       42.11      2.07 o
  -4  -9   4        2.90        4.00      0.62 o
  -3  -9   4        0.02        0.42      0.53 o
  -2  -9   4        5.91        5.93      0.95 o
  -1  -9   4        0.16        1.04      0.66 o
   0  -9   4        2.35        1.40      0.75 o
  -7  -8   4       26.90       29.39      1.78 o
  -6  -8   4       61.04       61.85      2.43 o
  -5  -8   4       26.13       28.39      1.63 o
  -4  -8   4        2.01        0.99      0.62 o
  -3  -8   4        0.35       -0.22      0.41 o
  -2  -8   4       35.52       35.20      1.47 o
  -1  -8   4        9.21        9.75      1.31 o
   0  -8   4       11.11       11.02      1.27 o
   1  -8   4        5.05        6.27      1.27 o
   2  -8   4        3.79        2.53      0.87 o
  -8  -7   4        3.43        3.60      0.66 o
  -7  -7   4       62.79       61.79      2.23 o
  -6  -7   4       30.96       31.90      1.72 o
  -5  -7   4      122.76      138.27      3.76 o
  -4  -7   4      112.28      122.46      2.79 o
  -3  -7   4        2.17        3.16      0.43 o
  -2  -7   4       79.57       75.56      1.97 o
  -1  -7   4        0.10       -0.31      0.42 o
   0  -7   4       10.01       10.06      1.02 o
   1  -7   4       44.96       47.87      3.96 o
   2  -7   4       11.03       11.04      1.33 o
   3  -7   4        1.68        1.37      0.89 o
  -8  -6   4       19.12       19.58      1.33 o
  -7  -6   4        0.81        0.37      0.56 o
  -6  -6   4      150.45      151.79      3.17 o
  -5  -6   4        0.23       -0.58      0.80 o
  -4  -6   4      138.75      141.24      2.83 o
  -3  -6   4        0.77        1.52      0.42 o
  -2  -6   4        1.07        0.91      0.18 o
  -1  -6   4       11.74       11.89      0.61 o
   0  -6   4        0.16        0.03      0.45 o
   1  -6   4        2.85        2.39      0.50 o
   2  -6   4       72.12       76.50      3.08 o
   3  -6   4        4.69        3.08      0.79 o
   4  -6   4        4.39        5.81      0.93 o
  -8  -5   4        8.06       10.01      1.03 o
  -7  -5   4       38.40       36.92      1.46 o
  -6  -5   4        1.45        0.88      0.62 o
  -5  -5   4        3.95        3.44      0.43 o
  -4  -5   4       16.20       15.92      0.80 o
  -3  -5   4       25.86       25.60      1.11 o
  -2  -5   4       12.90        9.11      0.57 o
  -1  -5   4       56.84       48.15      1.52 o
   0  -5   4        0.26        0.70      0.28 o
   1  -5   4        0.19        0.68      0.38 o
   2  -5   4       66.30       71.54      1.89 o
   3  -5   4      147.73      143.30      4.11 o
   4  -5   4       44.68       44.29      2.13 o
   5  -5   4        6.11        6.10      1.10 o
  -8  -4   4       35.14       32.63      1.92 o
  -7  -4   4       14.37       13.48      1.04 o
  -6  -4   4        5.77        6.03      0.59 o
  -5  -4   4       21.31       24.48      0.87 o
  -4  -4   4        7.61       10.26      0.40 o
  -3  -4   4        0.80        1.58      0.29 o
  -2  -4   4        1.21        2.45      0.32 o
  -1  -4   4       34.59       28.40      0.57 o
   0  -4   4        0.00       -0.21      0.21 o
   1  -4   4       88.88       92.91      1.78 o
   2  -4   4       49.43       50.24      1.10 o
   3  -4   4      686.61      729.81      9.45 o
   4  -4   4       39.83       39.33      1.88 o
   5  -4   4        0.34        0.43      0.63 o
   6  -4   4       16.37       19.90      1.57 o
  -8  -3   4       10.29       10.37      1.01 o
  -7  -3   4       28.33       29.66      2.48 o
  -6  -3   4       97.18       94.59      2.11 o
  -5  -3   4        2.33        2.59      0.43 o
  -4  -3   4      610.20      634.61      5.83 o
  -3  -3   4        0.45        1.20      0.23 o
  -2  -3   4       32.37       37.99      0.80 o
  -1  -3   4      715.05      749.14      6.68 o
   0  -3   4      584.86      641.59      6.31 o
   1  -3   4      324.14      359.34      2.90 o
   2  -3   4       22.27       17.11      0.72 o
   3  -3   4      125.96      124.87      2.58 o
   4  -3   4      118.14      122.34      3.04 o
   5  -3   4        1.49        1.40      0.51 o
   6  -3   4      119.50      126.97      3.60 o
   7  -3   4       11.58       10.43      1.17 o
  -8  -2   4        1.26        0.51      0.53 o
  -7  -2   4        0.62        0.20      0.48 o
  -6  -2   4       59.25       54.81      1.68 o
  -5  -2   4       17.62       16.25      0.76 o
  -4  -2   4      149.10      156.78      2.37 o
  -3  -2   4      324.28      348.10      3.07 o
  -2  -2   4       35.84       38.17      0.72 o
  -1  -2   4      192.42      195.44      2.10 o
   0  -2   4     2334.20     2367.16      8.29 o
   1  -2   4      389.17      450.12      2.83 o
   2  -2   4      697.54      731.00     13.16 o
   3  -2   4       88.80       83.16      2.09 o
   4  -2   4       38.43       35.66      1.33 o
   5  -2   4       22.07       21.46      1.11 o
   6  -2   4        1.86        2.04      0.44 o
   7  -2   4        6.98        6.16      0.89 o
  -8  -1   4        9.79        9.70      1.41 o
  -7  -1   4        1.59        1.00      0.48 o
  -6  -1   4      587.40      584.88      5.48 o
  -5  -1   4       42.47       42.79      0.96 o
  -4  -1   4       38.96       36.52      1.07 o
  -3  -1   4      105.60      107.97      1.58 o
  -2  -1   4      143.80      138.40      1.54 o
  -1  -1   4       58.16       51.00      0.64 o
   0  -1   4      202.49      220.65      2.12 o
   1  -1   4      355.94      362.62      3.47 o
   2  -1   4       16.28       14.31      0.51 o
   3  -1   4      132.35      122.08      2.39 o
   4  -1   4       46.03       36.85      1.27 o
   5  -1   4       46.97       47.63      1.37 o
   6  -1   4       16.16       16.26      1.03 o
   7  -1   4       87.79       89.24      2.59 o
   8  -1   4        0.00        0.15      0.63 o
  -8   0   4       25.74       26.88      2.18 o
  -7   0   4        5.07        4.85      0.60 o
  -6   0   4       53.45       56.64      1.55 o
  -5   0   4      403.69      393.01      4.58 o
  -4   0   4        3.46        3.68      0.31 o
  -3   0   4       55.70       54.44      0.97 o
  -2   0   4      770.06      819.44      6.04 o
  -1   0   4     1165.36     1193.02      7.65 o
   0   0   4      516.53      536.75      2.68 o
   1   0   4     6340.87     6529.04     72.24 o
   2   0   4       15.92       16.37      0.52 o
   3   0   4       21.88       18.82      0.74 o
   4   0   4      105.80      115.73      1.40 o
   5   0   4       82.54       74.90      2.39 o
   6   0   4        7.33        6.96      0.70 o
   7   0   4        7.46        8.01      1.14 o
   8   0   4       52.82       57.19      2.14 o
  -7   1   4       54.11       63.27      2.33 o
  -6   1   4        0.83        0.30      0.40 o
  -5   1   4      289.18      282.22      2.85 o
  -4   1   4        9.09       10.50      0.53 o
  -3   1   4      113.42      108.23      1.54 o
  -2   1   4      187.99      194.14      1.94 o
  -1   1   4      541.54      565.37      2.99 o
   0   1   4      215.04      195.98      1.21 o
   1   1   4     1161.56     1165.39      8.84 o
   2   1   4       47.75       50.14      0.80 o
   3   1   4       14.61       18.89      0.73 o
   4   1   4      675.49      680.93      4.87 o
   5   1   4       40.16       42.11      1.07 o
   6   1   4        4.02        4.41      0.45 o
   7   1   4        0.21        0.03      0.49 o
   8   1   4        0.85       -0.12      0.62 o
   9   1   4        2.15        0.46      0.85 o
  -7   2   4       14.94       19.38      1.39 o
  -6   2   4        1.31        1.09      0.52 o
  -5   2   4       23.01       17.71      0.89 o
  -4   2   4        0.56        0.43      0.42 o
  -3   2   4       29.22       24.36      0.69 o
  -2   2   4      409.48      414.57      2.86 o
  -1   2   4      188.11      202.49      1.48 o
   0   2   4      290.02      289.91      2.07 o
   1   2   4      393.64      395.88      2.40 o
   2   2   4        5.12        5.13      0.21 o
   3   2   4        0.08       -0.05      0.12 o
   4   2   4      587.07      590.83      4.68 o
   5   2   4        7.46        9.86      0.46 o
   6   2   4       21.30       19.51      0.75 o
   7   2   4        0.02        0.39      0.35 o
   8   2   4       22.65       19.99      2.07 o
   9   2   4        0.97       -0.38      0.92 o
  -6   3   4        0.28        0.33      0.48 o
  -5   3   4       10.38        7.80      0.78 o
  -4   3   4        0.19       -0.92      0.77 o
  -3   3   4        5.08        3.08      0.23 o
  -2   3   4       19.39       20.25      0.40 o
  -1   3   4       59.33       68.46      1.08 o
   0   3   4      180.26      182.92      1.66 o
   1   3   4      211.33      226.59      2.24 o
   2   3   4      610.07      613.97      5.66 o
   3   3   4      792.83      782.73      6.90 o
   4   3   4      837.91      836.51      4.27 o
   5   3   4      109.82      105.50      1.43 o
   6   3   4        6.70        5.93      0.39 o
   7   3   4        0.00        0.73      0.32 o
   8   3   4       23.75       20.00      1.32 o
   9   3   4       21.02       21.74      1.70 o
  -6   4   4        8.04        7.32      1.02 o
  -5   4   4       30.07       25.13      1.51 o
  -4   4   4       13.38        9.39      0.81 o
  -3   4   4       29.39       26.54      1.20 o
  -2   4   4      123.37      127.57      1.85 o
  -1   4   4      627.31      628.75      5.54 o
   0   4   4       66.63       63.00      0.98 o
   1   4   4       31.75       37.62      0.70 o
   2   4   4       20.52       27.46      0.72 o
   3   4   4       84.37       89.42      1.06 o
   4   4   4        1.31        1.61      0.18 o
   5   4   4      257.38      261.95      2.36 o
   6   4   4       96.62       88.31      1.52 o
   7   4   4       18.74       18.41      1.03 o
   8   4   4        2.61        2.35      0.61 o
   9   4   4        5.72        5.08      1.02 o
  -5   5   4        1.63        2.11      0.70 o
  -4   5   4        6.58        5.55      0.72 o
  -3   5   4       11.46        8.57      0.83 o
  -2   5   4       39.80       38.56      1.26 o
  -1   5   4      336.61      350.16      4.25 o
   0   5   4       31.38       25.30      0.74 o
   1   5   4       85.36       86.03      1.14 o
   2   5   4       82.81       79.96      1.28 o
   3   5   4       44.40       42.37      1.06 o
   4   5   4        2.28        2.10      0.31 o
   5   5   4        9.53        7.84      0.36 o
   6   5   4       35.47       27.71      1.08 o
   7   5   4       18.88       18.04      1.02 o
   8   5   4       39.46       41.78      1.66 o
   9   5   4        4.91        4.30      0.75 o
  -4   6   4        4.29        4.02      0.91 o
  -3   6   4       29.32       26.17      1.74 o
  -2   6   4        0.05        0.00      0.44 o
  -1   6   4       91.23       89.86      2.06 o
   0   6   4        2.53        2.13      0.47 o
   1   6   4        1.53        1.10      0.18 o
   2   6   4       20.99       17.12      0.75 o
   3   6   4        1.26        0.91      0.23 o
   4   6   4       30.69       26.30      0.80 o
   5   6   4        2.28        1.63      0.38 o
   6   6   4      231.59      234.22      3.97 o
   7   6   4        7.82        6.16      0.66 o
   8   6   4       12.88       12.64      0.95 o
   9   6   4        5.50        4.75      0.80 o
  -3   7   4       11.43       14.52      1.47 o
  -2   7   4        1.64        1.23      0.62 o
  -1   7   4        0.21       -0.33      0.58 o
   0   7   4      241.23      255.48      3.74 o
   1   7   4       21.32       18.25      0.96 o
   2   7   4       33.19       31.32      1.14 o
   3   7   4      110.70      101.94      1.77 o
   4   7   4        7.44        5.58      0.47 o
   5   7   4        2.58        2.40      0.47 o
   6   7   4       10.65       12.12      0.99 o
   7   7   4       25.80       26.95      1.46 o
   8   7   4       17.67       16.40      1.64 o
   9   7   4        8.20       10.43      1.22 o
  -2   8   4        4.59        6.08      1.44 o
  -1   8   4       17.02       17.72      1.74 o
   0   8   4        3.24        1.97      0.66 o
   1   8   4       27.53       25.53      1.52 o
   2   8   4       32.74       30.40      1.34 o
   3   8   4       14.99       11.77      0.71 o
   4   8   4      134.88      133.35      2.61 o
   5   8   4       13.29       12.76      0.99 o
   6   8   4        6.91        6.75      0.76 o
   7   8   4        3.40        1.44      0.59 o
   8   8   4        1.01        0.52      0.66 o
   0   9   4        0.63        1.21      0.55 o
   1   9   4        5.69        6.27      0.79 o
   2   9   4        0.06       -0.28      0.54 o
   3   9   4        7.43        7.43      0.87 o
   4   9   4        0.26        0.50      0.48 o
   5   9   4        0.05       -0.42      0.65 o
   6   9   4       19.26       17.88      1.26 o
   7   9   4        2.78        3.72      0.68 o
   2  10   4        0.00       -0.14      0.67 o
   3  10   4        0.78        1.32      0.73 o
   4  10   4       94.31      117.40      5.66 o
   5  10   4        3.86        5.60      0.98 o
   6  10   4        0.38       -0.46      0.96 o
  -6  -9   5       13.89       18.75      1.46 o
  -5  -9   5       37.16       44.42      2.16 o
  -4  -9   5        0.24       -0.14      0.67 o
  -3  -9   5        0.95        1.63      0.56 o
  -2  -9   5        1.04        0.65      0.64 o
  -1  -9   5        2.33        3.60      0.82 o
   0  -9   5        4.68        5.92      1.22 o
  -7  -8   5        0.25        0.65      0.65 o
  -6  -8   5        2.05        1.85      0.80 o
  -5  -8   5        5.64        3.88      0.77 o
  -4  -8   5       14.48       15.56      1.21 o
  -3  -8   5       22.79       24.19      1.24 o
  -2  -8   5       17.80       14.35      0.98 o
  -1  -8   5        0.01        0.25      0.49 o
   0  -8   5        0.34       -0.10      0.63 o
   1  -8   5        3.78        4.37      1.01 o
   2  -8   5       27.61       31.69      3.25 o
  -8  -7   5        5.94        6.31      0.84 o
  -7  -7   5        1.30        0.21      0.60 o
  -6  -7   5        2.77        2.05      0.69 o
  -5  -7   5       84.81       91.82      3.12 o
  -4  -7   5        8.20        9.82      0.87 o
  -3  -7   5       10.57       12.13      0.77 o
  -2  -7   5        5.68        5.18      1.06 o
  -1  -7   5       43.11       36.49      1.33 o
   0  -7   5       12.61       11.53      1.05 o
   1  -7   5        2.42        3.06      0.81 o
   2  -7   5        6.39        4.02      0.98 o
   3  -7   5       23.20       24.36      2.05 o
  -8  -6   5        1.44        2.78      0.76 o
  -7  -6   5        1.04        0.74      0.53 o
  -6  -6   5        6.58        5.62      0.70 o
  -5  -6   5       25.36       25.45      1.43 o
  -4  -6   5      330.24      336.99      4.70 o
  -3  -6   5        3.64        2.26      0.53 o
  -2  -6   5       28.66       25.10      1.08 o
  -1  -6   5       56.80       53.88      1.46 o
   0  -6   5       17.11       18.47      1.20 o
   1  -6   5        6.92        6.00      0.72 o
   2  -6   5        7.58        6.65      1.01 o
   3  -6   5        2.82        2.89      1.04 o
   4  -6   5        3.29        2.49      0.72 o
  -8  -5   5        0.52        1.18      0.77 o
  -7  -5   5       53.52       53.21      1.81 o
  -6  -5   5        0.51       -0.19      0.47 o
  -5  -5   5       42.45       41.01      1.41 o
  -4  -5   5      158.72      159.16      2.71 o
  -3  -5   5       39.65       39.86      1.44 o
  -2  -5   5       38.09       34.17      1.05 o
  -1  -5   5        3.04        3.45      0.27 o
   0  -5   5        2.50        1.36      0.40 o
   1  -5   5        9.70        9.15      0.78 o
   2  -5   5       48.01       43.57      2.18 o
   3  -5   5       11.29        9.61      1.14 o
   4  -5   5        0.18       -0.11      0.71 o
   5  -5   5        5.89        6.52      1.20 o
  -8  -4   5        2.97        2.96      0.88 o
  -7  -4   5        3.90        3.62      0.67 o
  -6  -4   5        1.55        0.43      0.43 o
  -5  -4   5       37.66       37.50      1.18 o
  -4  -4   5      116.58      112.07      1.71 o
  -3  -4   5      118.95      127.65      2.03 o
  -2  -4   5        0.00        0.05      0.50 o
  -1  -4   5        1.02        0.53      0.11 o
   0  -4   5      119.00      116.37      1.68 o
   1  -4   5       62.63       70.13      1.41 o
   2  -4   5       98.65      101.13      1.71 o
   3  -4   5       71.92       72.59      2.78 o
   4  -4   5        1.13        1.67      0.72 o
   5  -4   5       31.38       29.61      1.76 o
   6  -4   5        0.37        0.43      0.80 o
  -8  -3   5        2.00        1.58      0.56 o
  -7  -3   5       69.34       72.82      2.73 o
  -6  -3   5      150.46      148.35      4.19 o
  -5  -3   5       10.03        9.25      0.70 o
  -4  -3   5        6.91        7.76      0.50 o
  -3  -3   5      267.50      267.93      3.61 o
  -2  -3   5      318.33      336.79      3.25 o
  -1  -3   5      459.38      448.82      3.97 o
   0  -3   5      798.59      864.67      4.95 o
   1  -3   5       18.05       23.73      0.67 o
   2  -3   5       21.55       26.31      1.12 o
   3  -3   5       92.31       96.91      3.01 o
   4  -3   5       12.09       12.96      1.25 o
   5  -3   5      167.37      177.59      3.49 o
   6  -3   5        2.82        2.30      0.75 o
   7  -3   5        0.67        0.24      0.66 o
  -8  -2   5        0.19        0.20      0.53 o
  -7  -2   5       37.25       34.25      1.49 o
  -6  -2   5      258.70      255.69      3.86 o
  -5  -2   5        0.01        1.05      0.37 o
  -4  -2   5      114.00      106.90      2.60 o
  -3  -2   5        1.06        1.32      0.32 o
  -2  -2   5       21.57       28.58      0.97 o
  -1  -2   5       38.16       38.27      0.65 o
   0  -2   5      276.82      270.77      2.30 o
   1  -2   5      501.28      547.33      4.48 o
   2  -2   5        0.40        0.55      0.24 o
   3  -2   5       76.92       77.62      2.11 o
   4  -2   5        0.37        0.81      0.43 o
   5  -2   5       39.97       41.34      1.58 o
   6  -2   5       93.90       94.27      2.55 o
   7  -2   5        4.39        5.12      1.14 o
  -8  -1   5        1.72        1.98      0.61 o
  -7  -1   5        0.47        0.64      0.48 o
  -6  -1   5        4.91        5.53      0.63 o
  -5  -1   5        0.66        0.19      0.27 o
  -4  -1   5        3.94        4.71      0.42 o
  -3  -1   5      234.15      232.04      2.82 o
  -2  -1   5      214.42      263.25      2.39 o
  -1  -1   5        6.80       14.97      0.43 o
   0  -1   5      267.02      250.79      2.05 o
   1  -1   5      913.64      934.36      9.10 o
   2  -1   5        0.43        0.67      0.26 o
   3  -1   5       68.20       64.88      1.45 o
   4  -1   5       12.25       11.09      0.46 o
   5  -1   5       10.80       10.33      0.78 o
   6  -1   5        2.33        1.40      0.51 o
   7  -1   5       38.73       42.71      1.81 o
   8  -1   5        0.02       -0.70      0.93 o
  -7   0   5       20.28       18.91      1.08 o
  -6   0   5      181.28      185.88      2.83 o
  -5   0   5      148.72      142.21      2.04 o
  -4   0   5        4.04        3.58      0.67 o
  -3   0   5       64.34       73.16      1.22 o
  -2   0   5       36.35       34.15      0.72 o
  -1   0   5      364.71      406.30      3.72 o
   0   0   5       14.09       17.33      0.45 o
   1   0   5        1.11        0.78      0.14 o
   2   0   5      171.07      192.60      2.38 o
   3   0   5       88.99       96.31      2.18 o
   4   0   5        1.18        1.08      0.17 o
   5   0   5       13.62       14.72      0.69 o
   6   0   5       21.16       21.47      1.25 o
   7   0   5       81.95       77.61      2.34 o
   8   0   5       16.08       16.44      1.38 o
  -7   1   5        1.74        3.59      0.68 o
  -6   1   5        0.55        1.03      0.46 o
  -5   1   5       22.14       22.33      0.83 o
  -4   1   5      175.03      173.71      2.26 o
  -3   1   5      249.79      253.80      2.57 o
  -2   1   5      632.51      656.38      4.22 o
  -1   1   5      240.52      250.98      1.91 o
   0   1   5        6.24        5.46      0.21 o
   1   1   5      370.11      368.05      2.39 o
   2   1   5       46.66       46.61      1.06 o
   3   1   5       32.05       40.23      1.17 o
   4   1   5       19.82       24.89      1.11 o
   5   1   5       82.26       82.12      1.60 o
   6   1   5      203.54      215.28      3.37 o
   7   1   5       10.80        9.58      0.89 o
   8   1   5        0.10        0.02      0.68 o
   9   1   5        1.79        4.07      1.00 o
  -7   2   5        0.00       -1.04      0.70 o
  -6   2   5        7.53        7.46      0.77 o
  -5   2   5        0.70        0.69      0.43 o
  -4   2   5       54.93       53.10      1.17 o
  -3   2   5        0.84        0.64      0.21 o
  -2   2   5        6.77        7.65      0.31 o
  -1   2   5        7.02        8.31      0.32 o
   0   2   5       39.84       35.33      0.69 o
   1   2   5       10.66        8.39      0.30 o
   2   2   5       31.61       33.91      0.57 o
   3   2   5      670.61      643.93      5.49 o
   4   2   5       22.22       18.95      0.54 o
   5   2   5       21.60       24.37      0.68 o
   6   2   5        3.03        3.49      0.37 o
   7   2   5        5.30        4.57      0.59 o
   8   2   5        1.00        0.75      0.73 o
   9   2   5        5.27        4.28      1.53 o
  -6   3   5        0.35        0.18      0.55 o
  -5   3   5       10.65       11.40      0.93 o
  -4   3   5       16.86       12.04      0.76 o
  -3   3   5        3.06        2.10      0.48 o
  -2   3   5      106.45      103.71      1.83 o
  -1   3   5      187.50      188.69      1.74 o
   0   3   5        0.70        0.44      0.19 o
   1   3   5      225.58      229.98      1.83 o
   2   3   5       22.28       30.48      0.57 o
   3   3   5      807.28      817.20      5.49 o
   4   3   5     1105.61     1073.78      6.91 o
   5   3   5       24.78       27.26      0.75 o
   6   3   5       14.60       12.09      0.61 o
   7   3   5       25.44       26.84      1.05 o
   8   3   5        6.88        4.33      0.84 o
   9   3   5        0.02        0.42      0.77 o
  -5   4   5        3.91        5.42      0.73 o
  -4   4   5       22.00       23.68      1.25 o
  -3   4   5       12.14        9.32      0.66 o
  -2   4   5        6.83        7.87      0.65 o
  -1   4   5      222.65      229.39      2.29 o
   0   4   5       36.30       34.84      0.86 o
   1   4   5      434.85      428.62      2.79 o
   2   4   5      290.20      299.83      2.55 o
   3   4   5      110.60      114.70      1.44 o
   4   4   5       98.00       99.08      1.42 o
   5   4   5      287.33      282.97      2.31 o
   6   4   5        7.95        7.43      0.48 o
   7   4   5        0.32        0.41      0.37 o
   8   4   5       76.23       83.91      2.80 o
   9   4   5        4.80        2.39      0.85 o
  -5   5   5       10.89        9.58      1.37 o
  -4   5   5        2.03        4.06      0.70 o
  -3   5   5        5.55        6.29      0.72 o
  -2   5   5        5.19        5.05      0.58 o
  -1   5   5      189.95      180.54      3.20 o
   0   5   5        0.60        0.54      0.34 o
   1   5   5      236.50      258.99      2.14 o
   2   5   5      353.06      373.87      3.08 o
   3   5   5       32.01       28.34      0.81 o
   4   5   5        1.44        0.53      0.37 o
   5   5   5       51.24       46.70      1.45 o
   6   5   5      170.98      171.14      2.92 o
   7   5   5        0.14        0.08      0.41 o
   8   5   5        4.81        3.59      0.80 o
   9   5   5        0.55       -0.27      0.67 o
  -4   6   5        0.14       -0.65      0.71 o
  -3   6   5        0.28        0.49      0.56 o
  -2   6   5        5.61        5.85      0.70 o
  -1   6   5        0.54       -0.16      0.36 o
   0   6   5      125.48      124.22      2.35 o
   1   6   5        2.37        1.80      0.35 o
   2   6   5       56.40       57.82      0.96 o
   3   6   5       11.89        9.38      0.53 o
   4   6   5       19.97       21.82      0.81 o
   5   6   5        4.84        4.94      0.60 o
   6   6   5      205.08      198.17      3.31 o
   7   6   5        2.09        3.21      0.70 o
   8   6   5        0.27        0.08      0.60 o
   9   6   5        0.18       -1.12      0.74 o
  -3   7   5       33.34       40.58      2.39 o
  -2   7   5        5.06        5.33      0.85 o
  -1   7   5       21.61       19.76      1.25 o
   0   7   5       17.08       20.18      1.32 o
   1   7   5       35.30       31.77      1.30 o
   2   7   5        1.71        0.56      0.33 o
   3   7   5       16.55       13.15      0.68 o
   4   7   5       29.78       26.91      1.07 o
   5   7   5       11.23        8.90      0.81 o
   6   7   5        5.25        3.70      0.54 o
   7   7   5       47.24       47.22      1.92 o
   8   7   5        1.39        1.07      0.56 o
   9   7   5       10.45       15.08      1.54 o
  -1   8   5        3.70        4.86      1.24 o
   0   8   5        1.83        2.28      0.80 o
   1   8   5        3.09        1.23      0.61 o
   2   8   5       11.44        9.06      0.81 o
   3   8   5       11.95        9.43      0.65 o
   4   8   5       15.39       15.32      1.08 o
   5   8   5       32.54       28.13      1.48 o
   6   8   5       28.23       23.12      1.82 o
   7   8   5       23.50       26.15      1.51 o
   8   8   5        3.98        5.78      0.96 o
   0   9   5        2.64        1.86      0.83 o
   1   9   5        0.82       -0.11      1.04 o
   2   9   5       17.27       13.92      1.25 o
   3   9   5        6.01        5.43      0.85 o
   4   9   5       22.15       20.59      1.51 o
   5   9   5        0.81        1.52      0.63 o
   6   9   5        0.00       -0.25      0.56 o
   7   9   5        6.66        8.01      0.96 o
   3  10   5        4.21        3.11      1.16 o
   4  10   5       21.93       31.06      2.38 o
   5  10   5       17.55       17.11      1.75 o
  -5  -9   6        6.34        6.51      1.02 o
  -4  -9   6       16.47       20.24      1.43 o
  -3  -9   6        5.38        6.51      1.02 o
  -2  -9   6        0.06        0.10      0.51 o
  -1  -9   6        0.34       -0.88      0.89 o
  -7  -8   6        0.55        0.32      0.71 o
  -6  -8   6        2.64        1.33      0.74 o
  -5  -8   6        8.90       10.73      1.48 o
  -4  -8   6       14.06       12.21      1.12 o
  -3  -8   6        1.98        0.21      0.50 o
  -2  -8   6        6.69        6.71      0.72 o
  -1  -8   6        4.04        4.15      0.70 o
   0  -8   6        0.17        0.35      0.63 o
   1  -8   6        1.88        1.61      0.67 o
  -7  -7   6       21.38       20.01      1.33 o
  -6  -7   6        5.54        3.80      0.77 o
  -5  -7   6        0.00        0.44      0.88 o
  -4  -7   6       15.84       13.79      1.05 o
  -3  -7   6       29.03       27.63      1.19 o
  -2  -7   6       20.24       15.33      0.96 o
  -1  -7   6        3.67        1.54      0.44 o
   0  -7   6       41.55       34.30      1.78 o
   1  -7   6       10.84        9.50      1.25 o
   2  -7   6       29.14       33.84      2.33 o
   3  -7   6        6.48        6.23      1.18 o
  -8  -6   6        0.00        0.62      0.68 o
  -7  -6   6       17.87       21.09      1.33 o
  -6  -6   6       29.54       26.88      1.55 o
  -5  -6   6       69.63       70.89      2.39 o
  -4  -6   6       36.40       35.97      1.87 o
  -3  -6   6        0.55        0.55      0.42 o
  -2  -6   6        3.57        2.09      0.41 o
  -1  -6   6       12.51       13.84      0.78 o
   0  -6   6       34.46       29.61      1.54 o
   1  -6   6       91.39       90.75      2.62 o
   2  -6   6       24.26       23.74      1.80 o
   3  -6   6        0.13        0.67      0.66 o
   4  -6   6        0.64        0.45      0.65 o
  -8  -5   6        8.42        9.71      1.02 o
  -7  -5   6        0.13        0.72      0.52 o
  -6  -5   6        1.60        1.86      0.59 o
  -5  -5   6        1.56        0.94      0.40 o
  -4  -5   6       82.43       82.95      2.28 o
  -3  -5   6        0.29        0.27      0.37 o
  -2  -5   6      239.52      228.18      3.17 o
  -1  -5   6       20.76       17.87      0.50 o
   0  -5   6        0.02        0.32      0.55 o
   1  -5   6        2.64        1.48      0.47 o
   2  -5   6        1.35        0.53      0.60 o
   3  -5   6        2.07        0.81      0.92 o
   4  -5   6        2.35        1.53      0.70 o
   5  -5   6        3.00        2.18      0.69 o
  -8  -4   6        0.13        0.46      0.69 o
  -7  -4   6       28.38       26.09      1.74 o
  -6  -4   6        1.19        1.53      0.76 o
  -5  -4   6        2.51        2.46      0.45 o
  -4  -4   6       58.64       62.02      1.57 o
  -3  -4   6       31.54       30.10      1.03 o
  -2  -4   6       54.38       47.84      1.27 o
  -1  -4   6       98.60       91.50      1.55 o
   0  -4   6       24.32       23.53      0.85 o
   1  -4   6        0.02       -0.06      0.20 o
   2  -4   6        2.53        2.51      0.33 o
   3  -4   6        1.06        0.68      0.66 o
   4  -4   6       11.95       13.53      1.35 o
   5  -4   6        5.08        2.44      0.66 o
   6  -4   6        3.75        3.59      0.92 o
  -8  -3   6        3.26        2.58      0.79 o
  -7  -3   6        0.56        1.52      0.62 o
  -6  -3   6       36.29       34.68      1.40 o
  -5  -3   6        2.91        4.06      0.52 o
  -4  -3   6        1.75        1.94      0.35 o
  -3  -3   6       52.90       57.58      1.10 o
  -2  -3   6        0.30        0.09      0.21 o
  -1  -3   6      124.81      130.09      1.93 o
   0  -3   6      142.53      138.43      2.03 o
   1  -3   6       85.56       97.23      1.54 o
   2  -3   6        1.83        3.09      0.32 o
   3  -3   6       10.55       13.91      1.85 o
   4  -3   6       28.55       31.87      1.92 o
   5  -3   6      182.89      186.10      4.23 o
   6  -3   6       37.76       39.37      2.05 o
   7  -3   6        9.46       11.25      1.29 o
  -8  -2   6        4.14        4.07      0.77 o
  -7  -2   6        8.61        8.81      0.77 o
  -6  -2   6       83.50       82.28      2.25 o
  -5  -2   6       28.93       26.33      1.12 o
  -4  -2   6       33.45       33.69      1.21 o
  -3  -2   6       17.29       18.79      0.75 o
  -2  -2   6        0.55        1.04      0.24 o
  -1  -2   6      106.65      106.79      1.31 o
   0  -2   6      126.38      121.15      1.33 o
   1  -2   6        0.26        0.28      0.22 o
   2  -2   6       20.35       23.29      0.69 o
   3  -2   6        6.68        6.61      0.75 o
   4  -2   6       18.08       17.22      1.12 o
   5  -2   6       33.07       36.52      1.54 o
   6  -2   6        0.33        0.47      0.61 o
   7  -2   6       24.88       28.81      1.86 o
  -7  -1   6        0.14        0.34      0.44 o
  -6  -1   6        2.95        2.03      0.47 o
  -5  -1   6       51.28       49.79      1.44 o
  -4  -1   6       21.11       18.10      0.85 o
  -3  -1   6        2.22        2.79      0.47 o
  -2  -1   6      216.05      222.97      2.30 o
  -1  -1   6      514.60      534.53      5.03 o
   0  -1   6       47.81       61.18      0.94 o
   1  -1   6      609.12      617.49      4.39 o
   2  -1   6       36.11       34.90      1.13 o
   3  -1   6      266.38      266.47      3.26 o
   4  -1   6       60.14       62.42      1.20 o
   5  -1   6        0.57        0.58      0.37 o
   6  -1   6        0.01        0.22      0.48 o
   7  -1   6        7.18        7.10      0.83 o
   8  -1   6        0.41       -0.29      1.08 o
  -7   0   6        1.34        1.65      0.60 o
  -6   0   6        2.23        3.53      0.52 o
  -5   0   6       33.14       28.43      0.95 o
  -4   0   6        3.99        3.73      0.33 o
  -3   0   6       32.87       37.60      0.94 o
  -2   0   6      368.07      390.05      4.73 o
  -1   0   6      356.95      369.17      4.54 o
   0   0   6      224.04      250.83      2.19 o
   1   0   6      217.77      232.03      2.28 o
   2   0   6      391.20      411.96      5.54 o
   3   0   6       65.96       63.67      2.71 o
   4   0   6       67.76       73.25      1.81 o
   5   0   6      135.32      134.99      2.72 o
   6   0   6        8.72        9.28      0.74 o
   7   0   6       15.45       17.21      1.16 o
   8   0   6        1.64        0.49      0.68 o
  -7   1   6       23.16       26.70      1.52 o
  -6   1   6       21.65       22.12      1.30 o
  -5   1   6       56.41       53.14      1.54 o
  -4   1   6      341.16      350.60      3.88 o
  -3   1   6       30.27       26.54      0.93 o
  -2   1   6      230.90      254.35      2.35 o
  -1   1   6      151.68      148.80      1.43 o
   0   1   6      386.23      369.84      2.52 o
   1   1   6      323.44      364.53      2.81 o
   2   1   6        2.83        0.99      0.30 o
   3   1   6      335.16      338.76      3.32 o
   4   1   6      136.00      122.21      3.28 o
   5   1   6        3.54        5.11      0.44 o
   6   1   6       11.27       12.47      0.68 o
   7   1   6        5.99        5.78      0.83 o
   8   1   6        0.34        0.43      0.57 o
  -6   2   6        1.14        1.05      0.49 o
  -5   2   6        0.50       -0.41      0.43 o
  -4   2   6       51.39       48.07      1.17 o
  -3   2   6      585.09      596.09      4.67 o
  -2   2   6       27.93       25.13      0.65 o
  -1   2   6       33.00       26.94      0.57 o
   0   2   6       87.38       95.42      1.23 o
   1   2   6       60.24       54.18      0.84 o
   2   2   6       69.77       67.94      0.94 o
   3   2   6       12.65       12.67      0.49 o
   4   2   6       22.54       25.12      0.76 o
   5   2   6       49.84       51.08      1.02 o
   6   2   6       32.07       31.35      0.87 o
   7   2   6       11.94       12.51      0.97 o
   8   2   6       53.99       50.40      3.20 o
   9   2   6        0.05       -0.11      0.99 o
  -6   3   6       17.13       19.83      1.32 o
  -5   3   6       41.48       42.58      1.77 o
  -4   3   6        2.14        0.83      0.40 o
  -3   3   6       18.18       17.43      0.90 o
  -2   3   6       12.48       11.88      0.55 o
  -1   3   6       26.86       30.10      0.62 o
   0   3   6        2.09        3.35      0.29 o
   1   3   6       35.75       29.25      0.64 o
   2   3   6        0.37        0.12      0.13 o
   3   3   6       30.68       24.47      0.61 o
   4   3   6       79.43       75.39      1.26 o
   5   3   6        0.50       -0.14      0.30 o
   6   3   6        0.66        0.53      0.29 o
   7   3   6        2.01        2.24      0.48 o
   8   3   6        4.24        5.64      0.95 o
   9   3   6       22.78       26.23      1.89 o
  -5   4   6       25.62       29.12      1.55 o
  -4   4   6        9.85        9.78      0.77 o
  -3   4   6        0.74        1.02      0.36 o
  -2   4   6       22.38       19.42      0.92 o
  -1   4   6       63.18       59.46      1.68 o
   0   4   6        0.01       -0.18      0.21 o
   1   4   6        4.12        4.30      0.31 o
   2   4   6       98.61       98.36      1.28 o
   3   4   6       23.70       25.70      0.72 o
   4   4   6        5.77        5.43      0.54 o
   5   4   6       37.94       35.26      1.14 o
   6   4   6      631.84      633.46      4.96 o
   7   4   6        6.58        7.07      0.72 o
   8   4   6       14.43       14.63      1.19 o
   9   4   6       22.53       23.90      1.84 o
  -4   5   6        6.23        5.60      0.77 o
  -3   5   6        0.06       -0.20      0.42 o
  -2   5   6        6.30        5.34      0.55 o
  -1   5   6       15.35       10.88      0.72 o
   0   5   6        1.71        0.58      0.37 o
   1   5   6       18.75       17.35      0.58 o
   2   5   6        2.08        1.18      0.23 o
   3   5   6       59.53       56.67      1.14 o
   4   5   6        8.54        9.25      0.66 o
   5   5   6      257.45      250.26      3.22 o
   6   5   6       36.98       41.61      1.24 o
   7   5   6       58.51       60.09      2.00 o
   8   5   6        3.12        2.26      0.76 o
   9   5   6        2.55        4.94      1.19 o
  -3   6   6        0.33        0.40      0.76 o
  -2   6   6        2.20        1.62      0.48 o
  -1   6   6        6.10        5.94      0.65 o
   0   6   6      171.53      176.19      2.92 o
   1   6   6        0.00       -0.46      0.30 o
   2   6   6       10.53        9.18      0.50 o
   3   6   6        3.41        6.03      0.59 o
   4   6   6       19.50       16.49      1.15 o
   5   6   6       16.35       16.81      0.87 o
   6   6   6       20.11       21.41      1.07 o
   7   6   6       11.30        9.51      0.90 o
   8   6   6        3.58        2.84      1.04 o
   9   6   6        8.57        8.71      1.04 o
  -2   7   6        0.17       -0.87      0.83 o
  -1   7   6       55.27       53.83      2.11 o
   0   7   6        1.10        0.27      0.37 o
   1   7   6        7.19        6.47      0.58 o
   2   7   6        0.04       -0.29      0.36 o
   3   7   6       51.46       47.10      1.38 o
   4   7   6       20.94       17.10      0.98 o
   5   7   6        0.88        0.18      0.42 o
   6   7   6        0.24        0.11      0.43 o
   7   7   6       46.97       49.67      3.70 o
   8   7   6        0.76       -1.35      0.90 o
  -1   8   6        6.77        8.14      1.07 o
   0   8   6        8.68        7.75      1.00 o
   1   8   6        0.10       -0.09      0.51 o
   2   8   6       32.81       31.88      1.52 o
   3   8   6       20.73       23.04      1.47 o
   4   8   6        6.35        7.16      0.79 o
   5   8   6        7.55        5.99      0.73 o
   6   8   6        8.67        8.70      1.03 o
   7   8   6        3.71        3.98      0.77 o
   8   8   6        0.07       -0.28      0.81 o
   1   9   6        8.11        8.38      1.48 o
   2   9   6        0.06       -0.24      0.79 o
   3   9   6        9.09        6.76      1.54 o
   4   9   6        8.83       10.31      1.20 o
   5   9   6        8.31        6.30      0.85 o
   6   9   6        1.64        0.58      0.59 o
   7   9   6        8.51        6.89      1.02 o
  -4  -9   7        5.89        4.59      0.95 o
  -3  -9   7        0.36        1.84      1.04 o
  -2  -9   7        4.60        5.47      0.93 o
  -1  -9   7        1.23        0.79      0.88 o
  -6  -8   7        4.70        4.63      0.86 o
  -5  -8   7        3.11        2.09      0.72 o
  -4  -8   7       20.12       19.11      1.37 o
  -3  -8   7        0.21        0.11      0.54 o
  -2  -8   7        2.49        3.11      0.63 o
  -1  -8   7        0.02        0.43      0.73 o
   0  -8   7        2.44        5.00      1.11 o
   1  -8   7        1.84        1.23      0.88 o
  -7  -7   7        1.81        2.09      0.62 o
  -6  -7   7        8.31        6.07      1.04 o
  -5  -7   7        2.10        2.25      0.73 o
  -4  -7   7       51.92       48.14      2.18 o
  -3  -7   7       19.85       19.29      1.11 o
  -2  -7   7        0.01        0.11      0.42 o
  -1  -7   7       75.73       70.43      2.33 o
   0  -7   7        0.87        0.28      0.56 o
   1  -7   7        2.85        0.98      0.67 o
   2  -7   7        6.11        5.74      1.12 o
   3  -7   7        0.03       -1.00      0.83 o
  -7  -6   7       46.35       46.21      1.98 o
  -6  -6   7        0.15        0.07      0.55 o
  -5  -6   7      102.25      104.03      3.36 o
  -4  -6   7       13.14       14.50      1.09 o
  -3  -6   7        0.45        1.26      0.45 o
  -2  -6   7        8.05        8.18      0.70 o
  -1  -6   7        1.72        2.07      0.56 o
   0  -6   7      121.36      108.51      2.68 o
   1  -6   7        4.91        3.47      0.81 o
   2  -6   7       10.34        9.08      1.21 o
   3  -6   7        1.26        1.03      0.63 o
   4  -6   7        6.27        7.33      1.14 o
  -7  -5   7        0.10        1.18      0.86 o
  -6  -5   7       14.53       14.03      1.17 o
  -5  -5   7        3.21        2.87      0.48 o
  -4  -5   7        7.13        7.40      0.62 o
  -3  -5   7       47.65       42.67      1.49 o
  -2  -5   7      126.52      129.46      2.46 o
  -1  -5   7        0.39        0.24      0.23 o
   0  -5   7       69.06       74.75      1.77 o
   1  -5   7        9.27        8.17      0.80 o
   2  -5   7        2.11        0.38      0.64 o
   3  -5   7       28.52       28.88      1.97 o
   4  -5   7        1.72        0.75      0.68 o
   5  -5   7        2.75        2.52      0.70 o
  -8  -4   7        1.07        2.23      0.83 o
  -7  -4   7        3.21        0.79      0.63 o
  -6  -4   7       50.08       51.33      1.78 o
  -5  -4   7        0.35        1.13      0.53 o
  -4  -4   7        8.98        9.41      0.68 o
  -3  -4   7       84.71       84.81      1.80 o
  -2  -4   7      303.16      293.37      3.69 o
  -1  -4   7        2.51        3.08      0.41 o
   0  -4   7        0.82        1.19      0.25 o
   1  -4   7        0.04       -0.29      0.32 o
   2  -4   7       14.64       15.31      1.23 o
   3  -4   7        0.34        0.95      0.75 o
   4  -4   7       49.42       43.90      2.44 o
   5  -4   7        0.48        1.12      0.64 o
   6  -4   7        0.19       -0.85      0.63 o
  -8  -3   7        0.45        0.98      0.63 o
  -7  -3   7       19.54       18.83      1.37 o
  -6  -3   7       44.77       42.55      1.99 o
  -5  -3   7        0.93        0.87      0.44 o
  -4  -3   7        0.06       -0.04      0.33 o
  -3  -3   7       56.67       58.39      1.15 o
  -2  -3   7        1.61        0.98      0.26 o
  -1  -3   7       61.27       62.39      1.15 o
   0  -3   7      135.44      135.50      1.81 o
   1  -3   7       85.73       90.13      1.58 o
   2  -3   7        8.54        6.04      0.44 o
   3  -3   7       52.48       53.37      1.85 o
   4  -3   7        0.13        0.95      0.91 o
   5  -3   7      151.53      157.28      4.61 o
   6  -3   7        1.04        2.37      0.79 o
  -7  -2   7       18.18       17.13      1.07 o
  -6  -2   7       15.77       18.47      1.80 o
  -5  -2   7       14.79       15.60      0.94 o
  -4  -2   7       15.43       13.47      0.85 o
  -3  -2   7        0.08        0.48      0.27 o
  -2  -2   7        0.10        0.62      0.18 o
  -1  -2   7        1.30        0.73      0.22 o
   0  -2   7       16.45       13.06      0.55 o
   1  -2   7      693.02      686.82      4.71 o
   2  -2   7      100.18      106.09      3.60 o
   3  -2   7       99.18      103.33      1.84 o
   4  -2   7        8.12       10.38      0.91 o
   5  -2   7        1.77        1.30      0.54 o
   6  -2   7        3.55        3.13      0.65 o
   7  -2   7       80.05       85.14      3.08 o
  -7  -1   7        5.64        5.78      0.62 o
  -6  -1   7        5.23        5.54      0.57 o
  -5  -1   7      125.04      115.27      2.62 o
  -4  -1   7        0.57        0.18      0.47 o
  -3  -1   7        0.39        0.62      0.35 o
  -2  -1   7       36.40       40.68      1.20 o
  -1  -1   7       39.16       32.34      0.86 o
   0  -1   7       66.38       51.90      1.12 o
   1  -1   7      475.76      464.78      3.76 o
   2  -1   7        0.97        0.77      0.19 o
   3  -1   7       95.18      117.18      2.29 o
   4  -1   7       52.95       52.37      1.74 o
   5  -1   7        0.17        0.10      0.48 o
   6  -1   7       21.40       20.67      1.25 o
   7  -1   7        7.03        8.41      1.00 o
  -7   0   7       12.50       15.71      1.18 o
  -6   0   7        7.41        8.09      0.73 o
  -5   0   7        0.70       -0.07      0.40 o
  -4   0   7       61.52       58.83      1.43 o
  -3   0   7        6.81        7.36      0.43 o
  -2   0   7       81.83       93.06      2.10 o
  -1   0   7      418.35      439.23      4.12 o
   0   0   7       87.53       80.37      1.33 o
   1   0   7      166.84      163.28      3.40 o
   2   0   7      184.08      166.12      2.32 o
   3   0   7        4.58        2.74      0.37 o
   4   0   7       52.09       49.13      2.51 o
   5   0   7       73.19       76.02      1.80 o
   6   0   7       11.48       11.87      0.95 o
   7   0   7        9.95        9.33      0.97 o
   8   0   7        2.43        1.94      1.14 o
  -6   1   7       52.51       57.22      2.09 o
  -5   1   7       18.44       18.14      1.04 o
  -4   1   7       59.54       57.28      1.53 o
  -3   1   7       31.18       34.07      1.11 o
  -2   1   7        4.34        3.71      0.31 o
  -1   1   7       90.10       79.12      1.21 o
   0   1   7     1000.15     1076.85      6.51 o
   1   1   7      237.02      242.48      5.23 o
   2   1   7      120.60      113.90      1.69 o
   3   1   7        0.41        2.03      0.38 o
   4   1   7       93.57       91.98      2.53 o
   5   1   7        0.16        0.61      0.31 o
   6   1   7        0.03        0.18      0.31 o
   7   1   7        1.53        1.40      0.62 o
   8   1   7       12.42       14.64      1.23 o
  -6   2   7        0.96        0.88      0.55 o
  -5   2   7        0.45        0.31      0.50 o
  -4   2   7       28.07       29.32      1.22 o
  -3   2   7        0.00        0.34      0.51 o
  -2   2   7      137.74      132.36      2.13 o
  -1   2   7      165.87      155.60      1.69 o
   0   2   7      146.85      142.32      1.81 o
   1   2   7       31.57       29.45      0.68 o
   2   2   7      107.18      121.77      1.36 o
   3   2   7       67.85       69.59      1.41 o
   4   2   7       54.84       52.39      0.97 o
   5   2   7       31.78       28.45      0.83 o
   6   2   7       16.88       14.58      0.79 o
   7   2   7        4.58        5.83      1.04 o
   8   2   7        0.00       -1.00      0.67 o
  -5   3   7        0.01        0.06      0.49 o
  -4   3   7        0.01       -0.20      0.41 o
  -3   3   7        0.28        0.24      0.33 o
  -2   3   7      392.27      393.32      4.54 o
  -1   3   7      167.96      158.54      1.81 o
   0   3   7       14.70       16.23      0.56 o
   1   3   7       59.44       52.23      1.01 o
   2   3   7        2.79        5.11      0.28 o
   3   3   7       71.63       75.37      1.17 o
   4   3   7       20.41       16.66      0.79 o
   5   3   7       37.86       36.46      1.11 o
   6   3   7       13.69       12.53      0.72 o
   7   3   7        0.31        0.06      0.47 o
   8   3   7       58.55       60.54      2.66 o
   9   3   7       20.51       20.87      1.79 o
  -5   4   7        1.91        1.80      0.52 o
  -4   4   7       15.64       14.68      1.07 o
  -3   4   7       27.87       24.65      1.15 o
  -2   4   7        0.00       -0.03      0.38 o
  -1   4   7       24.57       23.88      0.96 o
   0   4   7      373.84      366.78      3.06 o
   1   4   7       34.05       31.03      0.81 o
   2   4   7      162.24      157.31      1.76 o
   3   4   7       28.58       24.28      0.60 o
   4   4   7       92.39       96.00      1.67 o
   5   4   7      327.97      336.67      4.94 o
   6   4   7       64.07       66.05      1.85 o
   7   4   7       35.73       36.22      1.50 o
   8   4   7       23.86       21.09      1.40 o
   9   4   7       10.64       11.95      1.37 o
  -4   5   7        0.44        1.50      0.63 o
  -3   5   7       23.99       23.80      1.21 o
  -2   5   7        2.16        2.21      0.39 o
  -1   5   7        5.51        5.76      0.59 o
   0   5   7      150.26      148.54      2.64 o
   1   5   7      167.12      162.81      2.01 o
   2   5   7       34.14       28.34      0.82 o
   3   5   7      121.74      121.33      1.77 o
   4   5   7       21.40       21.22      0.95 o
   5   5   7        3.83        3.01      0.73 o
   6   5   7      290.22      303.92      4.06 o
   7   5   7        0.84        1.69      0.63 o
   8   5   7       83.39       86.58      2.83 o
   9   5   7        4.14        4.08      1.23 o
  -3   6   7       13.00       14.51      1.23 o
  -2   6   7        2.43        3.43      0.59 o
  -1   6   7        1.83        1.63      0.47 o
   0   6   7       40.25       37.49      1.47 o
   1   6   7        5.69        6.26      0.56 o
   2   6   7        0.10        0.16      0.33 o
   3   6   7       17.42       15.83      0.69 o
   4   6   7       73.49       75.10      1.92 o
   5   6   7        0.57        0.68      0.43 o
   6   6   7        0.00       -0.78      0.52 o
   7   6   7        0.07        0.55      0.58 o
   8   6   7       22.71       18.03      1.52 o
  -2   7   7       21.62       22.63      1.77 o
  -1   7   7        0.83        0.26      0.50 o
   0   7   7        0.02       -0.38      0.39 o
   1   7   7       27.73       28.89      1.36 o
   2   7   7        0.27        0.16      0.39 o
   3   7   7        1.90        0.96      0.37 o
   4   7   7      125.77      132.21      2.48 o
   5   7   7       11.48       11.78      0.96 o
   6   7   7        0.02        0.23      0.47 o
   7   7   7        1.06        1.14      0.58 o
   8   7   7        1.30        0.98      0.68 o
   0   8   7        0.88        0.88      0.58 o
   1   8   7       34.08       34.90      1.73 o
   2   8   7        7.70        6.43      0.79 o
   3   8   7        0.05       -0.44      0.47 o
   4   8   7        0.41        1.31      0.44 o
   5   8   7        0.00        0.00      0.40 o
   6   8   7        0.05       -0.42      0.53 o
   7   8   7        2.87        3.43      0.79 o
   2   9   7        2.73        0.72      0.88 o
   3   9   7        2.04        2.50      0.81 o
   4   9   7       15.59       14.84      1.41 o
   5   9   7       16.57       17.55      1.34 o
   6   9   7        0.14        0.52      0.77 o
  -5  -8   8        9.18        7.74      1.00 o
  -4  -8   8        1.83        0.98      0.68 o
  -3  -8   8        0.06        0.35      0.61 o
  -2  -8   8        0.10       -0.09      0.56 o
  -1  -8   8        0.39        1.38      0.71 o
   0  -8   8        1.05        2.21      1.54 o
  -6  -7   8       13.46       10.21      1.27 o
  -5  -7   8        0.30        0.44      0.67 o
  -4  -7   8       28.68       31.17      1.75 o
  -3  -7   8        3.90        5.88      0.76 o
  -2  -7   8       11.63        9.05      0.91 o
  -1  -7   8        6.04        3.92      0.66 o
   0  -7   8       10.82        7.90      1.12 o
   1  -7   8        6.30        5.88      1.12 o
   2  -7   8        2.44        4.23      1.76 o
  -7  -6   8        1.43        2.45      0.83 o
  -6  -6   8       11.42       10.16      1.07 o
  -5  -6   8       13.38       12.65      1.45 o
  -4  -6   8        0.00       -0.25      0.45 o
  -3  -6   8        0.28       -0.05      0.42 o
  -2  -6   8       19.01       12.17      0.99 o
  -1  -6   8       42.48       38.99      1.72 o
   0  -6   8        0.15        0.45      0.59 o
   1  -6   8        2.85        2.47      0.81 o
   2  -6   8        0.13        0.83      0.63 o
   3  -6   8        4.47        3.63      1.00 o
  -7  -5   8        1.65        1.32      0.81 o
  -6  -5   8        4.51        5.56      0.74 o
  -5  -5   8       21.67       18.99      1.03 o
  -4  -5   8        5.12        5.49      0.55 o
  -3  -5   8      160.43      160.72      3.32 o
  -2  -5   8       37.93       44.65      1.52 o
  -1  -5   8       13.53       13.33      0.84 o
   0  -5   8        6.15        6.68      0.59 o
   1  -5   8        6.84        5.49      0.61 o
   2  -5   8       41.60       37.19      2.20 o
   3  -5   8        0.70       -0.49      0.70 o
   4  -5   8       12.68       11.64      1.42 o
  -7  -4   8        0.00       -0.50      0.69 o
  -6  -4   8        0.29        0.63      0.58 o
  -5  -4   8        5.26        4.18      0.52 o
  -4  -4   8       35.69       37.21      1.33 o
  -3  -4   8       37.64       37.62      1.17 o
  -2  -4   8      258.65      265.10      3.68 o
  -1  -4   8        0.01        0.12      0.31 o
   0  -4   8       60.34       59.52      1.29 o
   1  -4   8       20.46       19.63      0.81 o
   2  -4   8       12.37        9.46      1.12 o
   3  -4   8       85.72       85.78      3.51 o
   4  -4   8       21.44       19.94      1.75 o
   5  -4   8        0.05        0.96      0.73 o
  -7  -3   8        6.44        6.41      0.93 o
  -6  -3   8       79.13       88.39      3.12 o
  -5  -3   8       72.60       71.08      2.82 o
  -4  -3   8        5.64        4.56      0.57 o
  -3  -3   8       56.36       60.42      1.57 o
  -2  -3   8        2.41        3.05      0.30 o
  -1  -3   8       11.08       12.41      0.58 o
   0  -3   8      293.15      285.83      2.90 o
   1  -3   8        6.49        7.35      0.50 o
   2  -3   8       50.13       46.37      1.78 o
   3  -3   8       15.85       17.90      1.03 o
   4  -3   8      141.08      134.87      7.35 o
   5  -3   8        8.25       10.17      1.34 o
   6  -3   8       46.68       49.07      2.42 o
  -7  -2   8        0.11        0.63      0.55 o
  -6  -2   8        1.84        1.55      0.65 o
  -5  -2   8       64.12       72.47      2.39 o
  -4  -2   8       55.98       53.94      1.70 o
  -3  -2   8       56.52       59.91      1.71 o
  -2  -2   8        3.58        2.20      0.26 o
  -1  -2   8       42.32       37.25      0.72 o
   0  -2   8       70.11       72.87      1.70 o
   1  -2   8      493.61      495.16      5.42 o
   2  -2   8       68.83       69.57      1.55 o
   3  -2   8       37.03       37.82      1.43 o
   4  -2   8       10.24       11.83      1.10 o
   5  -2   8       12.00       12.62      1.02 o
   6  -2   8        2.14        2.95      0.67 o
   7  -2   8      109.44      108.65      4.16 o
  -7  -1   8       19.49       24.14      1.61 o
  -6  -1   8        1.88        2.03      0.54 o
  -5  -1   8       98.66      101.92      2.11 o
  -4  -1   8        6.86        8.34      0.62 o
  -3  -1   8        2.80        2.96      0.43 o
  -2  -1   8        0.45        0.50      0.30 o
  -1  -1   8       22.06       22.17      0.85 o
   0  -1   8        0.00        0.50      0.25 o
   1  -1   8       36.40       35.84      0.89 o
   2  -1   8      282.14      285.48      4.49 o
   3  -1   8       65.73       66.03      2.23 o
   4  -1   8       74.62       72.12      2.10 o
   5  -1   8        0.00       -0.29      0.46 o
   6  -1   8       35.96       39.51      1.59 o
   7  -1   8       72.21       81.10      3.08 o
  -6   0   8        0.01        0.10      0.68 o
  -5   0   8        8.98        7.92      0.68 o
  -4   0   8       39.65       38.56      1.29 o
  -3   0   8        2.83        3.53      0.42 o
  -2   0   8      191.97      201.72      3.32 o
  -1   0   8      105.41      107.12      2.14 o
   0   0   8       30.78       29.54      1.33 o
   1   0   8        8.14        5.22      0.47 o
   2   0   8       72.43       66.71      1.14 o
   3   0   8       33.66       33.14      1.28 o
   4   0   8        2.06        3.02      0.48 o
   5   0   8       41.97       42.70      1.69 o
   6   0   8        2.88        3.38      0.63 o
   7   0   8        0.15       -0.21      0.64 o
   8   0   8        3.33        4.08      0.93 o
  -6   1   8       34.11       40.62      2.06 o
  -5   1   8        8.33        9.39      0.94 o
  -4   1   8        6.24        5.44      0.53 o
  -3   1   8       43.81       44.52      1.45 o
  -2   1   8       33.48       35.33      1.04 o
  -1   1   8       27.01       25.64      0.70 o
   0   1   8       97.74      105.80      1.92 o
   1   1   8       14.02       10.91      0.79 o
   2   1   8       72.18       72.96      1.53 o
   3   1   8       21.47       20.63      1.18 o
   4   1   8       32.22       31.15      1.26 o
   5   1   8      146.98      148.25      2.91 o
   6   1   8        0.71        1.35      0.50 o
   7   1   8        0.18        0.84      0.48 o
   8   1   8        2.90        2.19      0.78 o
  -6   2   8        1.51        0.90      0.75 o
  -5   2   8        0.42        0.82      0.53 o
  -4   2   8       45.13       41.84      1.48 o
  -3   2   8       54.73       56.78      1.73 o
  -2   2   8       51.25       51.29      1.26 o
  -1   2   8       94.18       92.13      1.57 o
   0   2   8        4.75        4.16      0.39 o
   1   2   8       19.39       20.00      0.73 o
   2   2   8       55.00       59.02      1.12 o
   3   2   8      151.25      156.74      2.58 o
   4   2   8       26.64       23.18      0.75 o
   5   2   8       16.14       14.83      1.30 o
   6   2   8        2.20        2.39      0.46 o
   7   2   8        1.82        0.84      0.52 o
   8   2   8        2.93        2.93      0.81 o
  -5   3   8        5.00        3.09      0.72 o
  -4   3   8        1.45        1.67      0.44 o
  -3   3   8        0.78        1.01      0.47 o
  -2   3   8      135.93      142.86      2.55 o
  -1   3   8      183.04      189.08      2.61 o
   0   3   8       38.38       36.57      0.88 o
   1   3   8       13.04       13.22      0.58 o
   2   3   8       34.29       35.21      0.79 o
   3   3   8      193.85      199.32      1.93 o
   4   3   8        4.40        3.62      0.37 o
   5   3   8       16.49       17.65      1.15 o
   6   3   8       95.41       92.25      2.03 o
   7   3   8       10.30        8.55      0.72 o
   8   3   8       13.94       13.61      1.31 o
  -4   4   8        1.29        1.42      0.54 o
  -3   4   8        0.51        0.60      0.38 o
  -2   4   8        0.81        0.49      0.41 o
  -1   4   8      301.70      304.54      4.15 o
   0   4   8       59.47       59.60      1.49 o
   1   4   8      105.42      106.65      1.90 o
   2   4   8       22.47       21.49      0.69 o
   3   4   8      199.74      197.10      3.35 o
   4   4   8      104.89      110.43      2.17 o
   5   4   8      195.48      186.66      3.40 o
   6   4   8      251.25      272.91      4.31 o
   7   4   8       98.08       99.22      2.52 o
   8   4   8        0.48       -0.17      0.81 o
  -3   5   8       33.56       44.89      1.71 o
  -2   5   8        9.61       10.65      0.82 o
  -1   5   8       62.87       58.40      1.63 o
   0   5   8      251.61      255.21      3.33 o
   1   5   8        0.25        0.69      0.54 o
   2   5   8      285.90      288.22      2.84 o
   3   5   8       43.46       40.67      1.08 o
   4   5   8        4.88        4.31      0.45 o
   5   5   8       21.36       22.68      1.18 o
   6   5   8       19.75       19.46      1.21 o
   7   5   8      145.33      154.58      3.57 o
   8   5   8        5.80        5.32      1.03 o
  -2   6   8       22.91       24.62      1.40 o
  -1   6   8        9.64       10.52      0.85 o
   0   6   8        7.50        7.49      0.67 o
   1   6   8       22.13       20.81      1.13 o
   2   6   8        0.55       -0.19      0.33 o
   3   6   8      133.98      130.91      2.04 o
   4   6   8        1.05        0.52      0.32 o
   5   6   8       22.88       24.33      1.27 o
   6   6   8        8.21        7.32      0.81 o
   7   6   8      169.28      168.85      4.18 o
   8   6   8       21.31       20.15      1.67 o
  -1   7   8        8.31        9.10      0.88 o
   0   7   8        1.20        0.86      0.42 o
   1   7   8       15.37       15.13      1.08 o
   2   7   8        1.35        1.18      0.48 o
   3   7   8       12.35       10.03      0.77 o
   4   7   8        8.01        8.12      0.77 o
   5   7   8       35.99       35.45      1.68 o
   6   7   8        0.37        0.50      0.56 o
   7   7   8       10.97        9.51      1.03 o
   8   7   8       14.63       13.52      1.45 o
   0   8   8       12.77       11.24      1.25 o
   1   8   8       12.83       14.50      1.11 o
   2   8   8        0.07        0.29      0.53 o
   3   8   8        0.18        0.11      0.45 o
   4   8   8        1.20        0.50      0.50 o
   5   8   8       40.17       40.03      1.91 o
   6   8   8       10.29        8.03      0.98 o
   7   8   8       11.97       16.71      1.35 o
   3   9   8        0.02        0.28      0.67 o
   4   9   8        0.49        0.60      0.71 o
   5   9   8        0.21        0.32      0.67 o
  -4  -8   9        0.73        0.13      0.73 o
  -3  -8   9       21.53       24.08      1.87 o
  -2  -8   9        6.31        8.36      1.03 o
  -1  -8   9        0.23        0.84      0.71 o
  -5  -7   9        0.09        0.59      0.64 o
  -4  -7   9        2.25        3.06      0.84 o
  -3  -7   9        2.56        1.82      0.60 o
  -2  -7   9        5.19        6.63      0.84 o
  -1  -7   9        0.05        0.41      0.58 o
   0  -7   9        2.19        0.53      0.61 o
   1  -7   9        2.38        3.14      0.85 o
  -6  -6   9        8.92        9.95      1.24 o
  -5  -6   9        0.11        0.30      0.58 o
  -4  -6   9        1.33        1.00      0.51 o
  -3  -6   9        4.03        4.00      0.68 o
  -2  -6   9        0.01       -0.03      0.53 o
  -1  -6   9        0.25        1.14      0.84 o
   0  -6   9        2.70        2.99      0.62 o
   1  -6   9        1.40        0.75      0.83 o
   2  -6   9        0.00       -0.06      0.74 o
   3  -6   9        2.11        1.21      0.77 o
  -6  -5   9       15.20       17.90      1.55 o
  -5  -5   9        0.03        0.14      0.50 o
  -4  -5   9        7.28        4.19      0.63 o
  -3  -5   9       15.94       16.06      1.00 o
  -2  -5   9        3.23        3.29      0.54 o
  -1  -5   9        5.53        6.32      0.63 o
   0  -5   9       10.76       13.53      0.97 o
   1  -5   9       11.18       10.12      0.78 o
   2  -5   9       32.48       27.98      1.63 o
   3  -5   9        2.99        2.61      0.74 o
   4  -5   9        1.08        1.41      0.90 o
  -7  -4   9        1.37        0.15      0.84 o
  -6  -4   9        5.83        5.87      0.80 o
  -5  -4   9        1.46        0.96      0.70 o
  -4  -4   9        0.08        0.67      0.43 o
  -3  -4   9      147.59      149.23      2.42 o
  -2  -4   9        0.10       -0.45      0.47 o
  -1  -4   9       14.94       13.70      0.85 o
   0  -4   9        0.00        0.17      0.31 o
   1  -4   9        4.64        3.92      0.42 o
   2  -4   9       67.01       66.46      2.34 o
   3  -4   9        8.21        8.59      0.98 o
   4  -4   9       20.40       19.48      1.51 o
   5  -4   9        2.83        0.21      0.77 o
  -7  -3   9        8.38        9.00      1.14 o
  -6  -3   9       61.10       62.56      3.69 o
  -5  -3   9        2.71        1.26      0.67 o
  -4  -3   9        0.08        0.32      0.43 o
  -3  -3   9        0.90        0.81      0.47 o
  -2  -3   9      168.71      171.77      2.42 o
  -1  -3   9      290.21      286.33      3.27 o
   0  -3   9      546.70      560.72      6.74 o
   1  -3   9      282.29      282.33      3.41 o
   2  -3   9       68.30       63.56      1.85 o
   3  -3   9       10.40        9.57      0.81 o
   4  -3   9        0.57        1.50      0.62 o
   5  -3   9       50.64       50.93      2.41 o
   6  -3   9       18.61       19.89      1.47 o
  -7  -2   9        2.08        2.49      0.93 o
  -6  -2   9       58.14       62.36      3.00 o
  -5  -2   9      201.07      200.24      4.18 o
  -4  -2   9       34.22       33.01      1.41 o
  -3  -2   9      130.22      130.84      2.94 o
  -2  -2   9       81.15       82.49      1.83 o
  -1  -2   9       10.07        8.86      0.45 o
   0  -2   9       22.36       21.03      0.87 o
   1  -2   9       92.35       89.55      1.72 o
   2  -2   9      228.36      234.86      4.89 o
   3  -2   9        2.05        2.72      0.53 o
   4  -2   9       32.76       33.22      1.52 o
   5  -2   9       20.87       22.93      1.57 o
   6  -2   9       86.63       89.35      2.86 o
  -6  -1   9        3.97        4.03      0.69 o
  -5  -1   9        1.22        0.89      0.51 o
  -4  -1   9       20.94       21.01      1.28 o
  -3  -1   9        9.99       11.65      0.93 o
  -2  -1   9      178.48      167.46      2.18 o
  -1  -1   9       10.72        9.49      0.79 o
   0  -1   9       11.31       10.83      0.70 o
   1  -1   9       41.47       35.90      0.88 o
   2  -1   9       19.07       21.74      0.98 o
   3  -1   9        2.20        1.79      0.49 o
   4  -1   9        6.05        8.02      0.67 o
   5  -1   9        2.89        2.06      0.49 o
   6  -1   9        0.10        0.27      0.55 o
   7  -1   9       17.35       20.81      1.69 o
  -6   0   9        5.44        3.54      1.02 o
  -5   0   9       19.02       19.20      1.31 o
  -4   0   9        1.16        1.62      0.49 o
  -3   0   9        0.30        1.72      0.51 o
  -2   0   9       21.88       21.25      1.06 o
  -1   0   9        3.76        4.02      0.52 o
   0   0   9       83.00       86.91      2.12 o
   1   0   9        0.77        1.12      0.38 o
   2   0   9       57.78       57.80      1.42 o
   3   0   9        0.30        0.09      0.34 o
   4   0   9      134.88      133.70      2.41 o
   5   0   9        2.17        1.41      0.48 o
   6   0   9        2.06        2.32      0.67 o
   7   0   9        0.00       -0.97      0.65 o
  -6   1   9        0.01        0.89      0.72 o
  -5   1   9        1.28        1.55      0.72 o
  -4   1   9        3.49        4.07      0.73 o
  -3   1   9        1.08        0.38      0.46 o
  -2   1   9        1.24        0.70      0.24 o
  -1   1   9       79.65       74.56      1.56 o
   0   1   9       19.83       22.60      0.88 o
   1   1   9        1.78        0.76      0.43 o
   2   1   9       57.19       53.86      1.03 o
   3   1   9        1.10        0.29      0.45 o
   4   1   9        4.61        4.51      0.91 o
   5   1   9       13.06       13.09      0.93 o
   6   1   9       11.16       11.32      0.87 o
   7   1   9        0.00        0.62      0.50 o
   8   1   9       11.65       15.72      1.51 o
  -5   2   9        5.09        2.50      0.73 o
  -4   2   9        0.00        0.38      0.41 o
  -3   2   9       33.75       31.91      1.58 o
  -2   2   9      115.90      117.32      1.98 o
  -1   2   9       10.46       10.84      0.57 o
   0   2   9        3.60        2.74      0.49 o
   1   2   9       15.35       13.13      0.59 o
   2   2   9      145.27      148.66      3.39 o
   3   2   9        7.84        6.83      0.50 o
   4   2   9       13.58       13.50      0.85 o
   5   2   9       25.51       26.43      1.47 o
   6   2   9       42.78       43.33      1.72 o
   7   2   9        1.45        0.54      0.62 o
   8   2   9        5.32        6.53      1.28 o
  -4   3   9       28.91       29.49      1.53 o
  -3   3   9       42.36       36.26      1.62 o
  -2   3   9       54.86       50.44      1.48 o
  -1   3   9       27.62       27.07      1.03 o
   0   3   9       48.23       49.47      1.49 o
   1   3   9        0.40        1.18      0.38 o
   2   3   9      298.34      300.44      2.76 o
   3   3   9       70.06       66.87      1.45 o
   4   3   9       47.91       49.74      1.37 o
   5   3   9       13.04       13.01      1.13 o
   6   3   9        3.93        2.15      0.56 o
   7   3   9       13.16       12.22      0.82 o
   8   3   9        0.21       -0.48      0.91 o
  -4   4   9        0.45        0.81      0.75 o
  -3   4   9       75.07       80.52      2.47 o
  -2   4   9       47.34       45.12      1.79 o
  -1   4   9       13.04       15.05      0.89 o
   0   4   9      678.71      697.09      6.36 o
   1   4   9       65.64       67.43      1.75 o
   2   4   9       20.64       19.31      0.79 o
   3   4   9        0.04        0.19      0.26 o
   4   4   9       43.18       41.08      1.11 o
   5   4   9       92.32       89.35      2.82 o
   6   4   9       80.30       86.96      2.51 o
   7   4   9        0.02        0.26      0.55 o
   8   4   9       22.67       20.77      2.01 o
  -3   5   9       37.70       44.39      1.95 o
  -2   5   9        4.61        3.22      0.66 o
  -1   5   9       37.28       40.96      1.43 o
   0   5   9       25.97       29.00      1.16 o
   1   5   9      259.15      257.57      4.01 o
   2   5   9        4.96        7.59      0.53 o
   3   5   9       82.19       85.41      1.55 o
   4   5   9       74.69       71.99      1.68 o
   5   5   9       59.01       61.11      2.02 o
   6   5   9       13.11       15.07      1.12 o
   7   5   9       11.61       10.36      1.10 o
   8   5   9        0.24       -0.31      0.69 o
  -2   6   9       22.38       28.05      1.56 o
  -1   6   9        5.37        4.49      0.66 o
   0   6   9       12.40       10.96      0.98 o
   1   6   9       34.92       36.86      1.45 o
   2   6   9        4.34        4.29      0.50 o
   3   6   9        0.00        0.26      0.38 o
   4   6   9        2.09        1.37      0.34 o
   5   6   9        6.74        5.99      0.98 o
   6   6   9        3.98        3.67      0.77 o
   7   6   9        0.00        0.11      0.62 o
   8   6   9       18.07       20.08      1.68 o
  -1   7   9       15.94       16.75      1.43 o
   0   7   9        0.74        0.96      0.47 o
   1   7   9        3.99        4.23      0.92 o
   2   7   9        0.71       -0.88      0.59 o
   3   7   9       24.53       26.64      1.23 o
   4   7   9        7.43        6.83      0.66 o
   5   7   9        0.81        0.99      0.48 o
   6   7   9        0.02       -0.23      0.71 o
   7   7   9        2.79        2.64      0.80 o
   1   8   9        0.36        0.94      0.65 o
   2   8   9        4.19        5.16      1.09 o
   3   8   9        4.18        4.83      0.82 o
   4   8   9        6.12        5.64      1.13 o
   5   8   9        1.28        2.98      0.68 o
   6   8   9        8.46       11.23      0.99 o
  -4  -7  10        1.36        1.51      0.67 o
  -3  -7  10        3.07        2.70      0.69 o
  -2  -7  10        0.09        0.75      0.60 o
  -1  -7  10       11.12       12.16      1.27 o
   0  -7  10        5.78        6.97      1.61 o
   1  -7  10        2.03        0.98      1.62 o
  -5  -6  10        1.13        0.77      0.63 o
  -4  -6  10        1.39        0.49      0.59 o
  -3  -6  10        0.07        0.50      0.65 o
  -2  -6  10        2.89        3.39      0.74 o
  -1  -6  10        0.86        1.01      0.50 o
   0  -6  10        0.51        0.00      0.65 o
   1  -6  10        1.22        0.27      0.69 o
   2  -6  10        0.07       -0.34      0.75 o
  -6  -5  10        0.24        0.87      0.96 o
  -5  -5  10        0.07       -0.62      0.57 o
  -4  -5  10        0.41        0.90      0.48 o
  -3  -5  10        3.48        2.57      0.55 o
  -2  -5  10        2.77        2.27      0.51 o
  -1  -5  10        7.29        4.84      0.78 o
   0  -5  10        8.44        6.39      1.06 o
   1  -5  10       36.55       30.76      1.99 o
   2  -5  10        3.84        1.80      0.80 o
   3  -5  10        1.97        2.95      0.78 o
   4  -5  10        0.01        0.65      0.66 o
  -6  -4  10       16.82       18.44      1.45 o
  -5  -4  10        8.36        9.16      1.25 o
  -4  -4  10        4.02        4.09      0.68 o
  -3  -4  10        3.01        3.37      0.55 o
  -2  -4  10        2.39        3.01      0.54 o
  -1  -4  10       32.03       31.74      1.34 o
   0  -4  10       22.23       21.48      1.20 o
   1  -4  10        3.90        3.76      0.58 o
   2  -4  10        7.24        4.78      0.84 o
   3  -4  10        6.68        5.57      0.83 o
   4  -4  10        0.33        0.59      0.77 o
   5  -4  10        3.76        4.53      0.93 o
  -6  -3  10       12.02       12.56      1.24 o
  -5  -3  10       52.65       64.76      2.47 o
  -4  -3  10       50.11       53.66      1.91 o
  -3  -3  10       30.86       27.79      1.31 o
  -2  -3  10        0.16       -0.13      0.48 o
  -1  -3  10      333.16      331.13      3.73 o
   0  -3  10        1.60        0.52      0.39 o
   1  -3  10      152.37      153.38      2.52 o
   2  -3  10        0.01        0.18      0.39 o
   3  -3  10        6.81        6.04      0.82 o
   4  -3  10       68.98       67.92      2.63 o
   5  -3  10        2.17        2.22      0.90 o
  -6  -2  10        2.42        2.54      0.76 o
  -5  -2  10        9.61       10.34      1.30 o
  -4  -2  10       95.25      100.84      2.81 o
  -3  -2  10        1.03        0.66      0.48 o
  -2  -2  10        0.16        0.04      0.40 o
  -1  -2  10       23.68       20.13      0.88 o
   0  -2  10      393.96      395.58      4.46 o
   1  -2  10       92.43       94.95      1.81 o
   2  -2  10        3.27        3.87      0.69 o
   3  -2  10       67.21       65.86      2.42 o
   4  -2  10       43.81       43.84      1.89 o
   5  -2  10       12.02       11.94      1.03 o
   6  -2  10        9.29        8.58      1.13 o
  -6  -1  10        0.04        0.82      1.16 o
  -5  -1  10        3.94        5.96      0.77 o
  -4  -1  10        0.29        1.51      0.89 o
  -3  -1  10       59.72       51.26      1.86 o
  -2  -1  10        2.57        1.25      0.40 o
  -1  -1  10       12.68       12.37      0.80 o
   0  -1  10      111.17      109.19      2.37 o
   1  -1  10       15.49       15.32      0.88 o
   2  -1  10        0.55        0.25      0.33 o
   3  -1  10       24.11       27.04      1.24 o
   4  -1  10       21.70       22.84      1.23 o
   5  -1  10        1.63        1.13      0.50 o
   6  -1  10        2.47        1.07      0.55 o
   7  -1  10        1.70        2.25      0.88 o
  -5   0  10        0.18        0.21      0.73 o
  -4   0  10        0.00       -0.10      0.54 o
  -3   0  10        9.47       12.06      0.93 o
  -2   0  10       55.46       52.75      1.60 o
  -1   0  10        0.01       -0.14      0.42 o
   0   0  10       30.17       33.48      1.71 o
   1   0  10        2.66        1.96      0.40 o
   2   0  10        5.02        5.55      0.45 o
   3   0  10        5.22        3.61      0.46 o
   4   0  10       13.86       12.37      0.85 o
   5   0  10       19.18       18.09      1.19 o
   6   0  10        0.90       -0.44      0.65 o
   7   0  10        0.14       -0.73      0.64 o
  -5   1  10        2.65        4.20      0.90 o
  -4   1  10        4.13        2.11      0.59 o
  -3   1  10        1.49        0.93      0.67 o
  -2   1  10       25.25       28.07      1.04 o
  -1   1  10       26.40       28.27      1.03 o
   0   1  10       13.24       11.92      0.78 o
   1   1  10        6.85        7.78      0.81 o
   2   1  10       11.85        9.21      0.80 o
   3   1  10        1.32        1.80      0.31 o
   4   1  10       42.23       42.88      1.39 o
   5   1  10        1.61        1.64      0.59 o
   6   1  10        9.57        9.57      0.93 o
   7   1  10        4.82        3.74      0.97 o
  -5   2  10        2.76        3.36      0.71 o
  -4   2  10        6.55        5.63      0.73 o
  -3   2  10        2.63        2.04      0.61 o
  -2   2  10       29.61       31.12      1.42 o
  -1   2  10       24.55       25.92      1.27 o
   0   2  10       18.16       18.59      1.04 o
   1   2  10       14.21       11.56      0.81 o
   2   2  10       11.38       11.24      0.90 o
   3   2  10       24.61       24.11      0.97 o
   4   2  10        0.41        1.20      0.39 o
   5   2  10        1.02        0.84      0.53 o
   6   2  10        3.29        4.23      0.82 o
   7   2  10       17.31       15.30      1.36 o
   8   2  10        0.00        0.00      0.89 o
  -4   3  10        8.14        8.42      1.05 o
  -3   3  10       11.39        9.63      0.89 o
  -2   3  10        1.29        0.93      0.47 o
  -1   3  10        2.88        3.01      0.48 o
   0   3  10       61.73       58.52      1.81 o
   1   3  10        0.13       -0.08      0.47 o
   2   3  10        3.58        3.60      0.45 o
   3   3  10        4.24        3.52      0.39 o
   4   3  10        4.35        4.10      0.40 o
   5   3  10        5.67        4.70      0.70 o
   6   3  10       57.32       63.38      2.48 o
   7   3  10        5.38        4.89      0.99 o
   8   3  10        0.48        1.10      0.86 o
  -3   4  10        0.04        0.83      0.59 o
  -2   4  10       33.67       36.04      1.68 o
  -1   4  10      174.76      170.09      3.20 o
   0   4  10        3.59        5.39      0.71 o
   1   4  10       28.01       25.87      1.16 o
   2   4  10       54.84       54.54      1.47 o
   3   4  10       17.96       17.50      0.85 o
   4   4  10       45.87       42.29      1.24 o
   5   4  10       30.58       33.54      1.82 o
   6   4  10        0.36        0.57      0.51 o
   7   4  10        7.05        4.80      1.21 o
   8   4  10        2.12        1.05      0.87 o
  -2   5  10       18.53       19.40      1.37 o
  -1   5  10       35.01       39.16      1.61 o
   0   5  10       54.50       54.51      1.82 o
   1   5  10       14.29       14.38      0.91 o
   2   5  10       70.72       68.20      1.71 o
   3   5  10      101.40       97.01      1.88 o
   4   5  10        0.04        0.04      0.32 o
   5   5  10        7.45        7.16      0.66 o
   6   5  10       10.93        8.93      1.11 o
   7   5  10       32.67       37.47      1.89 o
   8   5  10        0.49        0.96      0.91 o
  -1   6  10        7.89        8.13      0.87 o
   0   6  10        0.00       -0.25      0.51 o
   1   6  10       45.12       42.37      1.62 o
   2   6  10        5.60        4.45      0.59 o
   3   6  10       12.68       13.65      0.91 o
   4   6  10        9.05       10.76      0.79 o
   5   6  10        0.41        0.88      0.44 o
   6   6  10        0.01        0.64      0.59 o
   7   6  10       18.97       18.33      1.39 o
   0   7  10        0.19        0.48      0.53 o
   1   7  10        1.61        2.41      0.71 o
   2   7  10        1.44        0.28      0.72 o
   3   7  10        0.11        0.32      0.55 o
   4   7  10        0.19        0.76      0.40 o
   5   7  10       20.98       18.68      1.36 o
   6   7  10        4.72        3.32      0.67 o
   7   7  10        3.64        4.26      0.79 o
   2   8  10        0.35        0.34      0.88 o
   3   8  10        1.96        1.31      0.60 o
   4   8  10        0.44        0.08      0.69 o
   5   8  10       27.33       32.06      1.85 o
  -3  -7  11        0.06        0.32      0.67 o
  -2  -7  11        0.99        1.02      0.63 o
  -1  -7  11        1.54        1.60      0.78 o
  -4  -6  11        0.59        1.25      0.64 o
  -3  -6  11        7.23        7.47      0.95 o
  -2  -6  11        0.15       -0.47      0.61 o
  -1  -6  11        5.96        7.49      1.01 o
   0  -6  11        1.14        0.68      0.81 o
   1  -6  11        1.11       -0.06      2.80 o
  -5  -5  11       11.18       11.55      1.41 o
  -4  -5  11        1.39        2.04      0.58 o
  -3  -5  11        0.10       -0.63      0.54 o
  -2  -5  11        0.03        0.45      0.72 o
  -1  -5  11        0.55        0.43      0.54 o
   0  -5  11        5.83        3.49      0.74 o
   1  -5  11        0.88        1.55      0.81 o
   2  -5  11        0.16       -0.13      1.18 o
   3  -5  11        0.31        1.22      1.55 o
  -5  -4  11        2.06        2.18      0.86 o
  -4  -4  11        0.01       -0.34      0.49 o
  -3  -4  11        2.67        1.78      0.54 o
  -2  -4  11        3.52        3.38      0.54 o
  -1  -4  11       12.10       11.49      0.87 o
   0  -4  11        9.36       10.60      0.91 o
   1  -4  11       17.57       16.84      2.09 o
   2  -4  11       19.04       20.52      1.69 o
   3  -4  11        6.80        6.08      1.37 o
   4  -4  11        9.52        6.53      1.26 o
  -5  -3  11       75.76       78.16      3.20 o
  -4  -3  11        0.51        0.77      0.56 o
  -3  -3  11       37.69       36.17      1.58 o
  -2  -3  11       49.49       46.25      1.70 o
  -1  -3  11        9.42       10.46      0.86 o
   0  -3  11        9.62        8.34      0.76 o
   1  -3  11        2.48        3.96      0.69 o
   2  -3  11       33.22       28.70      1.61 o
   3  -3  11       44.06       46.92      5.67 o
   4  -3  11       27.52       26.23      2.10 o
   5  -3  11        0.05        0.95      0.81 o
  -5  -2  11        2.32        0.98      1.09 o
  -4  -2  11        3.88        5.00      1.04 o
  -3  -2  11       12.10       14.47      1.04 o
  -2  -2  11      141.97      148.14      2.62 o
  -1  -2  11      100.11       99.78      2.23 o
   0  -2  11        8.18       10.24      0.89 o
   1  -2  11      108.39      106.03      2.93 o
   2  -2  11       64.79       64.63      2.38 o
   3  -2  11        0.52       -0.05      0.73 o
   4  -2  11        5.73        6.55      0.86 o
   5  -2  11        3.16        0.84      0.79 o
   6  -2  11        8.58       10.37      1.61 o
  -5  -1  11        1.87        2.55      0.97 o
  -4  -1  11       11.38       13.54      1.98 o
  -3  -1  11       58.10       54.10      2.01 o
  -2  -1  11        0.73        0.64      0.40 o
  -1  -1  11        1.62        1.92      0.40 o
   0  -1  11        7.74        8.40      0.75 o
   1  -1  11       24.86       24.21      1.41 o
   2  -1  11      169.85      179.39      3.98 o
   3  -1  11       12.67        9.14      1.01 o
   4  -1  11        0.50        0.03      0.67 o
   5  -1  11        0.18        0.33      0.52 o
   6  -1  11        0.30       -0.75      0.69 o
  -5   0  11        5.05        7.34      1.17 o
  -4   0  11        0.45        1.98      0.66 o
  -3   0  11        0.09        1.17      0.66 o
  -2   0  11        0.38       -0.15      0.41 o
  -1   0  11        3.05        3.61      0.54 o
   0   0  11       13.06       14.96      1.16 o
   1   0  11        0.32        0.19      0.69 o
   2   0  11        9.57        7.36      0.83 o
   3   0  11       43.32       35.21      1.80 o
   4   0  11        9.49       12.00      1.17 o
   5   0  11        1.75        1.28      0.47 o
   6   0  11        2.57        2.98      0.65 o
   7   0  11        0.61       -0.35      0.75 o
  -4   1  11        4.84        5.29      1.01 o
  -3   1  11       10.60        9.95      1.30 o
  -2   1  11       14.87       14.91      0.92 o
  -1   1  11        4.20        3.25      0.41 o
   0   1  11       31.15       27.98      1.18 o
   1   1  11        4.59        4.01      0.60 o
   2   1  11        0.05       -0.17      0.51 o
   3   1  11       39.17       38.46      2.63 o
   4   1  11       30.36       27.09      1.35 o
   5   1  11        5.82        6.51      0.75 o
   6   1  11       62.00       67.39      2.35 o
   7   1  11        3.82        3.82      0.88 o
  -4   2  11        0.61       -0.29      0.65 o
  -3   2  11        0.09       -0.68      0.64 o
  -2   2  11        0.08        0.07      0.53 o
  -1   2  11       12.55       11.61      1.20 o
   0   2  11       55.37       52.47      1.79 o
   1   2  11        0.90        0.55      0.45 o
   2   2  11       13.90       15.05      1.04 o
   3   2  11        7.60        5.34      0.60 o
   4   2  11        1.47        0.95      0.39 o
   5   2  11        1.54        1.52      0.51 o
   6   2  11        5.66        4.73      0.88 o
   7   2  11       36.40       40.07      2.60 o
  -3   3  11        4.87        3.48      0.64 o
  -2   3  11        0.13       -0.36      0.54 o
  -1   3  11        0.41       -0.77      0.51 o
   0   3  11       46.95       51.92      1.84 o
   1   3  11       15.71       14.40      0.93 o
   2   3  11       10.13       10.30      0.78 o
   3   3  11        0.45        0.07      0.29 o
   4   3  11       16.24       15.38      0.76 o
   5   3  11        8.25        5.59      1.03 o
   6   3  11       16.01       18.31      1.44 o
   7   3  11       10.66       10.98      1.20 o
  -3   4  11       19.03       21.37      1.44 o
  -2   4  11        0.59        0.59      0.56 o
  -1   4  11       33.81       37.79      1.60 o
   0   4  11       88.76       89.04      2.31 o
   1   4  11       12.52       13.65      0.90 o
   2   4  11        4.73        4.47      0.63 o
   3   4  11        0.61        0.58      0.50 o
   4   4  11       24.88       23.40      0.98 o
   5   4  11        2.97        2.44      0.56 o
   6   4  11        0.97        1.17      0.58 o
   7   4  11       20.08       21.95      1.69 o
  -2   5  11       17.52       19.40      1.38 o
  -1   5  11        0.36        0.52      0.54 o
   0   5  11       55.87       57.41      1.93 o
   1   5  11       14.68       17.31      1.08 o
   2   5  11       33.65       39.83      1.50 o
   3   5  11        4.01        3.14      0.48 o
   4   5  11       15.16       19.12      0.96 o
   5   5  11        8.31        7.60      0.71 o
   6   5  11        1.87        0.81      0.74 o
   7   5  11       22.70       25.68      1.82 o
   0   6  11        2.04        0.58      0.57 o
   1   6  11        3.65        3.27      0.60 o
   2   6  11       15.72       17.12      1.20 o
   3   6  11       12.06       12.21      0.91 o
   4   6  11        0.21        1.17      0.58 o
   5   6  11        4.11        5.48      0.72 o
   6   6  11        0.71        0.37      0.68 o
   7   6  11        2.14        1.91      0.68 o
   1   7  11        5.56        5.78      0.88 o
   2   7  11        2.71        2.93      0.67 o
   3   7  11       21.19       25.76      1.59 o
   4   7  11        7.06        6.79      0.93 o
   5   7  11       11.40       14.55      1.25 o
   6   7  11        0.69       -0.11      0.66 o
  -3  -6  12        0.82        1.32      0.69 o
  -2  -6  12        4.39        5.44      0.77 o
  -1  -6  12        6.23        8.74      1.47 o
   0  -6  12        4.36        4.93      1.45 o
  -4  -5  12        8.30        8.86      0.92 o
  -3  -5  12        4.52        5.50      0.76 o
  -2  -5  12        0.36       -0.15      0.50 o
  -1  -5  12        4.75        5.58      0.97 o
   0  -5  12        0.31        1.24      0.84 o
   1  -5  12        0.21       -0.74      1.62 o
   2  -5  12        6.70       10.85      2.05 o
  -4  -4  12       14.45       18.31      1.22 o
  -3  -4  12        5.35        6.50      0.76 o
  -2  -4  12        0.81        0.45      0.54 o
  -1  -4  12        5.02        4.51      0.62 o
   0  -4  12        6.77        6.01      1.41 o
   1  -4  12       22.60       23.52      2.54 o
   2  -4  12        0.17       -0.38      0.90 o
   3  -4  12        3.79        3.98      1.43 o
  -5  -3  12       12.59       15.10      1.25 o
  -4  -3  12        6.95        4.65      0.83 o
  -3  -3  12       10.03        8.78      0.85 o
  -2  -3  12        1.07        0.60      0.46 o
  -1  -3  12        2.07        1.94      0.55 o
   0  -3  12        3.48        2.79      0.86 o
   1  -3  12       30.49       32.54      2.16 o
   2  -3  12       25.68       27.00      1.65 o
   3  -3  12        1.90        0.46      0.89 o
   4  -3  12        0.00        0.20      1.10 o
  -5  -2  12        2.44        2.93      1.18 o
  -4  -2  12        4.14        3.23      1.11 o
  -3  -2  12       15.50       12.30      1.10 o
  -2  -2  12       16.35       16.31      1.16 o
  -1  -2  12       12.00       10.81      0.92 o
   0  -2  12       38.99       39.23      1.85 o
   1  -2  12      112.98      108.98      5.00 o
   2  -2  12        4.68        5.34      0.82 o
   3  -2  12        0.92        1.19      0.61 o
   4  -2  12        0.90        0.09      0.64 o
   5  -2  12        4.29        1.74      0.84 o
  -4  -1  12       32.25       31.35      1.77 o
  -3  -1  12        3.18        2.51      0.74 o
  -2  -1  12        0.82        1.24      0.57 o
  -1  -1  12       11.90       10.86      0.83 o
   0  -1  12        0.73       -0.46      0.56 o
   1  -1  12       81.53       87.42      2.55 o
   2  -1  12      116.61      118.80      3.39 o
   3  -1  12       34.16       34.09      1.88 o
   4  -1  12        4.24        3.16      0.79 o
   5  -1  12       15.98       17.67      1.46 o
   6  -1  12        0.85       -0.37      0.90 o
  -4   0  12        5.08        3.95      0.85 o
  -3   0  12       40.78       43.54      1.82 o
  -2   0  12        5.32        7.20      0.77 o
  -1   0  12       90.82       89.62      2.29 o
   0   0  12        0.00       -0.02      0.65 o
   1   0  12        0.01       -0.76      0.67 o
   2   0  12       31.82       28.44      1.49 o
   3   0  12        2.73        2.31      0.87 o
   4   0  12       22.76       19.90      2.01 o
   5   0  12        0.38       -0.99      0.74 o
   6   0  12        0.03       -0.38      0.63 o
  -4   1  12        0.00       -0.22      0.68 o
  -3   1  12       12.16       13.40      1.24 o
  -2   1  12        1.94        2.94      0.65 o
  -1   1  12        0.95        1.09      0.62 o
   0   1  12       94.78       90.52      2.21 o
   1   1  12       12.25        9.74      0.84 o
   2   1  12       39.69       36.93      1.72 o
   3   1  12        6.03        4.96      1.02 o
   4   1  12        0.05        0.54      0.53 o
   5   1  12       41.09       38.71      1.87 o
   6   1  12       12.38       13.55      1.20 o
  -3   2  12        0.00        0.78      0.66 o
  -2   2  12        1.50        1.38      0.53 o
  -1   2  12        8.01        6.77      0.77 o
   0   2  12        6.88        5.00      0.67 o
   1   2  12       26.12       23.52      1.26 o
   2   2  12        1.37        1.51      0.51 o
   3   2  12        5.72        5.35      0.79 o
   4   2  12        3.74        4.94      0.73 o
   5   2  12       24.04       23.23      1.48 o
   6   2  12       67.59       71.05      2.58 o
   7   2  12        3.52        3.57      1.04 o
  -3   3  12        1.41        1.68      0.69 o
  -2   3  12        0.17       -0.21      0.55 o
  -1   3  12        4.79        2.84      0.54 o
   0   3  12       54.90       58.51      2.04 o
   1   3  12       12.42       10.01      0.83 o
   2   3  12        7.43        8.46      0.86 o
   3   3  12        5.86        6.68      0.62 o
   4   3  12        5.04        3.30      0.65 o
   5   3  12        2.33        1.24      0.55 o
   6   3  12        5.16        5.98      0.88 o
   7   3  12        0.31        0.73      0.85 o
  -2   4  12        1.64        1.66      0.62 o
  -1   4  12        0.06       -0.66      0.52 o
   0   4  12        0.05        0.48      0.55 o
   1   4  12       24.22       21.48      1.16 o
   2   4  12        1.32        1.06      0.44 o
   3   4  12       31.80       30.78      1.31 o
   4   4  12       18.21       16.82      1.25 o
   5   4  12        2.07        0.96      0.69 o
   6   4  12       16.28       18.33      1.23 o
   7   4  12       22.06       29.32      1.98 o
  -1   5  12        7.57        7.31      0.80 o
   0   5  12        8.25        7.39      0.82 o
   1   5  12      114.44      129.39      2.92 o
   2   5  12       28.04       30.82      1.56 o
   3   5  12        2.34        2.24      0.49 o
   4   5  12        1.26        2.58      0.54 o
   5   5  12        0.16        0.44      0.51 o
   6   5  12        0.04        0.79      0.63 o
   1   6  12        5.45        6.63      0.88 o
   2   6  12       91.78       98.46      2.85 o
   3   6  12       22.56       23.55      1.42 o
   4   6  12       23.45       25.21      1.43 o
   5   6  12       11.57       11.06      1.15 o
   6   6  12        9.74       10.18      1.07 o
  -2  -5  13        5.33        6.14      1.07 o
  -1  -5  13        0.38       -0.45      0.84 o
   0  -5  13        5.59        6.99      1.64 o
   1  -5  13       39.22       49.89      3.95 o
  -3  -4  13        0.06        0.19      0.51 o
  -2  -4  13        2.91        2.75      0.62 o
  -1  -4  13        2.81        0.84      0.86 o
   0  -4  13        0.63        0.23      1.15 o
   1  -4  13        0.79        1.65      1.07 o
   2  -4  13        2.07        1.91      1.18 o
  -4  -3  13       22.94       25.10      1.68 o
  -3  -3  13        0.08        0.57      0.72 o
  -2  -3  13        7.33        7.92      0.93 o
  -1  -3  13        0.01        0.09      0.65 o
   0  -3  13        3.98        3.35      0.93 o
   1  -3  13       20.05       25.33      1.98 o
   2  -3  13       20.82       21.40      2.56 o
   3  -3  13        0.94        0.68      1.29 o
  -4  -2  13        6.59        6.45      1.05 o
  -3  -2  13        0.74        1.38      0.70 o
  -2  -2  13        0.64        0.60      0.63 o
  -1  -2  13        2.81        2.88      1.42 o
   0  -2  13        0.05       -0.16      0.83 o
   1  -2  13       31.41       35.72      1.95 o
   2  -2  13        1.14        0.75      0.62 o
   3  -2  13       10.81        9.83      1.21 o
   4  -2  13        7.02        9.02      1.29 o
  -4  -1  13        7.84        7.89      1.12 o
  -3  -1  13        3.31        3.17      0.84 o
  -2  -1  13        9.10        7.03      0.95 o
  -1  -1  13        3.68        3.01      0.96 o
   0  -1  13        2.64        1.73      0.67 o
   1  -1  13       25.54       26.09      1.64 o
   2  -1  13        0.56        0.58      0.59 o
   3  -1  13       13.62       13.99      1.33 o
   4  -1  13        2.03        3.14      0.81 o
   5  -1  13        4.51        6.13      0.96 o
  -3   0  13        1.96        3.37      0.86 o
  -2   0  13        0.55        0.33      0.80 o
  -1   0  13        4.48        5.14      0.70 o
   0   0  13        3.02        2.60      0.61 o
   1   0  13        0.01       -0.54      0.60 o
   2   0  13        0.11        0.34      0.57 o
   3   0  13      126.52      128.73      3.76 o
   4   0  13       17.90       19.79      1.56 o
   5   0  13        4.04        4.33      0.87 o
  -3   1  13        9.65        8.81      1.09 o
  -2   1  13        2.84        2.97      0.67 o
  -1   1  13       73.40       67.81      2.81 o
   0   1  13       43.50       42.58      1.62 o
   1   1  13        0.37        0.24      0.54 o
   2   1  13        1.42        0.96      0.44 o
   3   1  13        0.37        1.78      0.63 o
   4   1  13       51.40       46.92      2.36 o
   5   1  13        3.02        4.60      0.84 o
   6   1  13        3.52        4.70      0.85 o
  -2   2  13        0.26        0.26      0.85 o
  -1   2  13       37.34       35.18      1.69 o
   0   2  13       40.51       40.39      1.74 o
   1   2  13       43.44       44.67      1.96 o
   2   2  13       19.00       17.20      1.26 o
   3   2  13        5.50        4.91      0.87 o
   4   2  13        1.40        0.15      0.67 o
   5   2  13        5.91        4.00      0.80 o
   6   2  13        2.07        2.59      0.75 o
  -2   3  13        0.17       -0.10      0.59 o
  -1   3  13        1.20        0.29      0.51 o
   0   3  13        3.61        3.34      0.63 o
   1   3  13        0.03       -0.97      0.64 o
   2   3  13        2.52        2.46      0.59 o
   3   3  13       10.76        9.54      0.85 o
   4   3  13        0.00       -0.56      0.58 o
   5   3  13        0.11        0.27      0.57 o
   6   3  13        3.58        4.48      0.75 o
  -1   4  13        0.15       -0.21      0.54 o
   0   4  13        7.58        8.68      0.84 o
   1   4  13       38.86       41.40      1.66 o
   2   4  13        6.69        7.37      0.84 o
   3   4  13        7.74        6.07      0.72 o
   4   4  13       13.76       16.40      1.29 o
   5   4  13        2.33        2.00      0.67 o
   6   4  13        1.57        1.48      0.77 o
   1   5  13       12.51       14.00      1.15 o
   2   5  13        1.18        1.38      0.57 o
   3   5  13        0.15       -0.07      0.50 o
   4   5  13       16.04       18.64      1.93 o
   5   5  13        5.58        6.46      0.87 o
   3   6  13        0.02        0.34      0.55 o
   4   6  13        0.96        2.38      0.76 o
  -1  -4  14        1.50        1.08      1.24 o
   0  -4  14        3.30        3.38      2.44 o
  -2  -3  14        0.00        1.19      0.87 o
  -1  -3  14       11.24       14.47      2.42 o
   0  -3  14        6.42        6.97      1.32 o
   1  -3  14        0.44        0.46      1.22 o
   2  -3  14        1.63        1.68      3.03 o
  -3  -2  14        2.49        2.65      1.14 o
  -2  -2  14        8.26       10.36      1.25 o
  -1  -2  14        4.38        3.15      0.90 o
   0  -2  14       24.32       25.16      2.09 o
   1  -2  14        5.49        8.14      1.64 o
   2  -2  14        2.42        0.13      0.81 o
   3  -2  14        0.48       -0.27      0.85 o
  -2  -1  14        0.66        0.06      0.67 o
  -1  -1  14        2.58        3.08      0.87 o
   0  -1  14        0.02       -0.82      0.84 o
   1  -1  14       25.68       25.27      1.72 o
   2  -1  14        1.83        1.75      0.69 o
   3  -1  14       23.61       27.42      1.85 o
   4  -1  14        0.13       -0.10      0.68 o
  -2   0  14        8.59        9.07      1.17 o
  -1   0  14        0.28        1.21      0.62 o
   0   0  14        3.54        3.27      0.75 o
   1   0  14       14.87       13.03      1.27 o
   2   0  14        7.43        8.05      1.09 o
   3   0  14       25.18       28.61      2.61 o
   4   0  14       26.09       30.03      2.00 o
  -2   1  14       11.07        9.54      1.31 o
  -1   1  14        4.64        6.84      0.89 o
   0   1  14        0.42       -0.14      0.61 o
   1   1  14        0.00        0.60      0.52 o
   2   1  14        2.77        1.03      0.56 o
   3   1  14       14.31       14.20      1.26 o
   4   1  14        2.66        4.25      0.98 o
   5   1  14       15.59       14.91      1.53 o
  -1   2  14       19.04       20.17      1.36 o
   0   2  14        9.13        9.99      0.98 o
   1   2  14        7.58        5.86      0.87 o
   2   2  14        0.00        0.06      0.53 o
   3   2  14        0.28        0.74      0.70 o
   4   2  14        2.50        1.79      0.79 o
   5   2  14        0.65        0.94      0.82 o
   0   3  14        0.04        0.10      0.50 o
   1   3  14        2.98        2.27      0.75 o
   2   3  14        1.26        0.20      0.49 o
   3   3  14        5.25        5.32      0.96 o
   4   3  14        0.32        1.05      0.65 o
   5   3  14        1.19        0.52      0.62 o
   1   4  14        8.82        9.60      0.97 o
   2   4  14        0.51        0.83      0.55 o
   3   4  14        4.37        4.47      0.93 o
   4   4  14        0.52        1.20      0.77 o
   0  -2  15        5.41        6.61      1.28 o
   1  -2  15        4.37        6.67      1.32 o
  -1  -1  15        2.78        1.58      0.95 o
   0  -1  15        1.65        0.17      0.80 o
   1  -1  15        0.10        0.79      0.86 o
   2  -1  15       12.51       12.20      1.60 o
  -1   0  15        0.48       -0.92      1.06 o
   0   0  15        8.48        8.78      1.19 o
   1   0  15        0.00        0.36      0.72 o
   2   0  15        0.69        0.23      0.67 o
   3   0  15       34.46       41.16      2.63 o
   0   1  15        0.01        0.87      0.55 o
   1   1  15       18.89       16.27      1.21 o
   2   1  15        0.01        0.64      0.78 o
   3   1  15        3.36        3.09      0.86 o
   1   2  15       16.87       17.85      1.44 o
   2   2  15        0.47        0.12      0.56 o
   3   2  15        0.38        1.25      0.95 o
   2   3  15        6.29        6.08      0.80 o
   3   3  15        0.05        1.31      0.79 o
 
